# Supplementary material for: Legacies of temperature fluctuations promote stability in marine biofilm communities
Source: Nat Commun. 2025 Mar 11;16:2442. doi: 10.1038/s41467-025-57258-y (PMC11897366; doi:10.1038/s41467-025-57258-y)
Supplement: Supplementary file 4 — Source Data [file 41467_2025_57258_MOESM4_ESM.zip]

Archive with 8 entries (7 files):
- Source_Data/
- __MACOSX/._Source_Data
- Source_Data/Source_Data_Figures.xlsx
- __MACOSX/Source_Data/._Source_Data_Figures.xlsx
- Source_Data/Source_Data_Supplementary_Tables.xlsx
- __MACOSX/Source_Data/._Source_Data_Supplementary_Tables.xlsx
- Source_Data/~$Source_data_supplementary_tables.xlsx
- __MACOSX/Source_Data/._~$Source_data_supplementary_tables.xlsx
