# Supplementary material for: Legacies of temperature fluctuations promote stability in marine biofilm communities
Source: Nat Commun. 2025 Mar 11;16:2442. doi: 10.1038/s41467-025-57258-y (PMC11897366; doi:10.1038/s41467-025-57258-y)
Supplement: Supplementary file 4 — Source Data [file 41467_2025_57258_MOESM4_ESM.zip › Source_Data/Source_Data_Figures.xlsx]

## Sheet: Figure_1_c,d
Histsogram in panel c		Time series in the inset of panel c			Air temperatures under different experimental conditions shown in Panel d							Ambinet air temperatures shown in Panel d
air_temp		time_hm	air_temp		date	tr	plot	temp				plot	date	air_cont
26.5		2015-05-05 11:00:00	26.5		2018-05-07	fixed	6	34.0571				1	2018-05-07	20.6929
26.5		2015-05-05 11:20:00	27		2018-05-07	fixed	8	31.6357				1	2018-05-25	21.1214
26.5		2015-05-05 11:40:00	27		2018-05-07	fixed	21	33.0071				1	2018-06-04	25.9286
26.5		2015-05-05 12:00:00	27.5		2018-05-07	fixed	23	32.1071				1	2018-06-21	26.0357
26.5		2015-05-05 12:20:00	27.5		2018-05-07	fluct-s1	5	42.7071				1	2018-07-03	29.3357
39		2015-05-05 12:40:00	44.5		2018-05-07	fluct-s1	10	33.75				1	2018-07-20	28.0786
38		2015-05-05 13:00:00	38		2018-05-07	fluct-s1	14	31.8357				1	2018-07-26	35.775
33.5		2015-05-05 13:20:00	34.5		2018-05-07	fluct-s1	19	32.5357				1	2018-07-30	32.8958
20.5		2015-05-05 13:40:00	26.5		2018-05-07	fluct-s2	7	31.9				2	2018-05-07	21.4286
22		2015-05-05 14:00:00	30		2018-05-07	fluct-s2	9	33.05				2	2018-05-25	22.7571
21		2015-05-05 14:20:00	30		2018-05-07	fluct-s2	20	35.6643				2	2018-06-04	25.6429
20		2015-05-05 14:40:00	24		2018-05-07	fluct-s2	22	34.4214				2	2018-06-21	29.5786
21		2015-05-05 15:00:00	22.5		2018-05-07	fluct-s3	1	32.8286				2	2018-07-03	29.9786
21.5		2015-05-05 15:20:00	24		2018-05-07	fluct-s3	2	35.5714				2	2018-07-20	30.2071
20.5		2015-05-05 15:40:00	23		2018-05-07	fluct-s3	11	35.9286				2	2018-07-26	36.4792
21		2015-05-05 16:00:00	23.5		2018-05-07	fluct-s3	16	33.1				2	2018-07-30	34.3958
21		2015-05-05 16:20:00	24		2018-05-25	fixed	6	35.7071				3	2018-07-26	37.2125
20		2015-05-05 16:40:00	22.5		2018-05-25	fixed	8	33.2571				3	2018-07-30	36.7167
20		2015-05-05 17:00:00	22.5		2018-05-25	fixed	21	39.1714				5	2018-05-07	20.6571
20		2015-05-05 17:20:00	20.5		2018-05-25	fixed	23	34.1857				5	2018-05-25	23.7286
19		2015-05-05 17:40:00	20		2018-05-25	fluct-s1	5	27.2071				5	2018-06-04	24.8786
19.5		2015-05-05 18:00:00	20		2018-05-25	fluct-s1	10	26.15				5	2018-06-21	24.9929
19.5		2015-05-05 18:20:00	20		2018-05-25	fluct-s1	14	27.6214				5	2018-07-03	31.4286
20		2015-05-05 18:40:00	20		2018-05-25	fluct-s1	19	29.7714				5	2018-07-20	27.8143
19.5		2015-05-05 19:00:00	19.5		2018-05-25	fluct-s2	7	30.2714				5	2018-07-26	29.8125
19.5		2015-05-05 19:20:00	19.5		2018-05-25	fluct-s2	9	32.2286				5	2018-07-30	31.9708
19		2015-05-05 19:40:00	19		2018-05-25	fluct-s2	20	32.9929				6	2018-05-07	22.5571
19		2015-05-05 20:00:00	19		2018-05-25	fluct-s2	22	33.5				6	2018-05-25	22.8
19		2015-05-05 20:20:00	19		2018-05-25	fluct-s3	1	35.0143				6	2018-06-04	26.4929
19		2015-05-05 20:40:00	19		2018-05-25	fluct-s3	2	37.1429				6	2018-06-21	27.2357
19		2015-05-05 21:00:00	19		2018-05-25	fluct-s3	11	37.0071				6	2018-07-03	33.3714
19		2015-05-05 21:20:00	19		2018-05-25	fluct-s3	16	38.75				6	2018-07-20	29.5
19		2015-05-05 21:40:00	19		2018-06-04	fixed	6	36.7929				6	2018-07-26	30.4417
18.5		2015-05-05 22:00:00	18.5		2018-06-04	fixed	8	38.9				6	2018-07-30	33.7625
19		2015-05-05 22:20:00	19		2018-06-04	fixed	21	37.9714				7	2018-05-07	21.9929
19		2015-05-05 22:40:00	19		2018-06-04	fixed	23	36.7143				7	2018-05-25	22.9143
18.5		2015-05-05 23:00:00	18.5		2018-06-04	fluct-s1	5	33.4286				7	2018-06-04	26.3929
19		2015-05-05 23:20:00	19		2018-06-04	fluct-s1	10	36.4143				7	2018-06-21	26.4
19		2015-05-05 23:40:00	19		2018-06-04	fluct-s1	14	31.6143				7	2018-07-03	27.2357
18.5		2015-05-06	18.5		2018-06-04	fluct-s1	19	34.3				7	2018-07-20	29.6071
19		2015-05-06 00:20:00	19		2018-06-04	fluct-s2	7	34.5071				7	2018-07-26	31.0875
18.5		2015-05-06 00:40:00	18.5		2018-06-04	fluct-s2	9	36.2				7	2018-07-30	34.1667
18		2015-05-06 01:00:00	18		2018-06-04	fluct-s2	20	33.5214				8	2018-05-07	21.7929
17		2015-05-06 01:20:00	17.5		2018-06-04	fluct-s2	22	33.6214				8	2018-05-25	23.3143
17.5		2015-05-06 01:40:00	17.5		2018-06-04	fluct-s3	1	29.5929				8	2018-06-04	26.0571
17		2015-05-06 02:00:00	17.5		2018-06-04	fluct-s3	2	29.8786				8	2018-06-21	30.2357
17		2015-05-06 02:20:00	17.5		2018-06-04	fluct-s3	11	27.3357				8	2018-07-03	29.2
16.5		2015-05-06 02:40:00	17		2018-06-04	fluct-s3	16	28.3071				8	2018-07-20	30.9286
16.5		2015-05-06 03:00:00	17		2018-06-21	fixed	6	36.8				8	2018-07-26	33.425
16.5		2015-05-06 03:20:00	17		2018-06-21	fixed	8	39.5143				8	2018-07-30	35.1208
16		2015-05-06 03:40:00	17		2018-06-21	fixed	21	39.7				9	2018-05-07	22.4857
16		2015-05-06 04:00:00	16.5		2018-06-21	fixed	23	42.0857				9	2018-05-25	23.9357
16		2015-05-06 04:20:00	16.5		2018-06-21	fluct-s1	5	42.1286				9	2018-06-04	25.8571
16		2015-05-06 04:40:00	16.5		2018-06-21	fluct-s1	10	44.8429				9	2018-06-21	29.3857
15.5		2015-05-06 05:00:00	16.5		2018-06-21	fluct-s1	14	50.4214				9	2018-07-03	27.2286
16		2015-05-06 05:20:00	16.5		2018-06-21	fluct-s1	19	52.3857				9	2018-07-20	30.8571
16		2015-05-06 05:40:00	16.5		2018-06-21	fluct-s2	7	32.8714				9	2018-07-26	35.2
16		2015-05-06 06:00:00	16.5		2018-06-21	fluct-s2	9	35.25				9	2018-07-30	36.3667
16		2015-05-06 06:20:00	16.5		2018-06-21	fluct-s2	20	39.1714				10	2018-05-07	23.1857
16.5		2015-05-06 06:40:00	17		2018-06-21	fluct-s2	22	38.0714				10	2018-05-25	21.95
16.5		2015-05-06 07:00:00	17		2018-06-21	fluct-s3	1	42.2857				10	2018-06-04	28.1
17		2015-05-06 07:20:00	17.5		2018-06-21	fluct-s3	2	42.8643				10	2018-06-21	30.9929
17		2015-05-06 07:40:00	17.5		2018-06-21	fluct-s3	11	48.3071				10	2018-07-03	28.9786
17		2015-05-06 08:00:00	17.5		2018-06-21	fluct-s3	16	46.25				10	2018-07-20	28.0929
17.5		2015-05-06 08:20:00	18		2018-07-03	fixed	6	46.8786				10	2018-07-26	35
17.5		2015-05-06 08:40:00	18.5		2018-07-03	fixed	8	40.2143				10	2018-07-30	33.1708
18		2015-05-06 09:00:00	19.5		2018-07-03	fixed	21	36.5786				11	2018-05-07	22.2143
18		2015-05-06 09:20:00	19.5		2018-07-03	fixed	23	36.2571				11	2018-05-25	23.3143
19.5		2015-05-06 09:40:00	21		2018-07-03	fluct-s1	5	41.1429				11	2018-06-04	23.2357
20		2015-05-06 10:00:00	24.5		2018-07-03	fluct-s1	10	40.65				11	2018-06-21	33.5429
19.5		2015-05-06 10:20:00	28		2018-07-03	fluct-s1	14	40.2357				11	2018-07-03	27.9786
21		2015-05-06 10:40:00	27		2018-07-03	fluct-s1	19	37.9				11	2018-07-20	28.35
19		2015-05-06 11:00:00	25		2018-07-03	fluct-s2	7	46.7714				11	2018-07-26	37.1917
21.5		2015-05-06 11:20:00	34		2018-07-03	fluct-s2	9	48.6429				11	2018-07-30	34.8042
19.5		2015-05-06 11:40:00	29.5		2018-07-03	fluct-s2	20	42.8429				13	2018-07-26	30.8583
21		2015-05-06 12:00:00	30.5		2018-07-03	fluct-s2	22	40.8857				13	2018-07-30	31.9583
20.5		2015-05-06 12:20:00	28.5		2018-07-03	fluct-s3	1	39.4714				14	2018-05-07	22.5571
22		2015-05-06 12:40:00	33.5		2018-07-03	fluct-s3	2	36.1714				14	2018-05-25	22.6071
22		2015-05-06 13:00:00	33.5		2018-07-03	fluct-s3	11	31.8214				14	2018-06-04	24.5714
23		2015-05-06 13:20:00	36.5		2018-07-03	fluct-s3	16	34.9571				14	2018-06-21	34.5429
26		2015-05-06 13:40:00	40.5		2018-07-20	fixed	6	38.7429				14	2018-07-03	27.5071
27		2015-05-06 14:00:00	41.5		2018-07-20	fixed	8	40.1				14	2018-07-20	29.6929
24		2015-05-06 14:20:00	35		2018-07-20	fixed	21	43.4929				14	2018-07-26	35.275
23		2015-05-06 14:40:00	30		2018-07-20	fixed	23	45.8214				14	2018-07-30	32.8583
22		2015-05-06 15:00:00	28		2018-07-20	fluct-s1	5	43.7429				15	2018-07-26	32.1583
22.5		2015-05-06 15:20:00	27		2018-07-20	fluct-s1	10	44.9071				15	2018-07-30	33.9667
22		2015-05-06 15:40:00	26		2018-07-20	fluct-s1	14	46.3143				16	2018-05-07	22.5929
22		2015-05-06 16:00:00	26.5		2018-07-20	fluct-s1	19	46				16	2018-05-25	25.6857
21.5		2015-05-06 16:20:00	24.5		2018-07-20	fluct-s2	7	42.2429				16	2018-06-04	24.4429
22		2015-05-06 16:40:00	25.5		2018-07-20	fluct-s2	9	43.0714				16	2018-06-21	28.4286
22		2015-05-06 17:00:00	25.5		2018-07-20	fluct-s2	20	44.7929				16	2018-07-03	27.3429
22.5		2015-05-06 17:20:00	25		2018-07-20	fluct-s2	22	45.5357				16	2018-07-20	30.95
22		2015-05-06 17:40:00	24.5		2018-07-20	fluct-s3	1	40.4714				16	2018-07-26	33.2
22.5		2015-05-06 18:00:00	25.5		2018-07-20	fluct-s3	2	43.3786				16	2018-07-30	29.5667
22.5		2015-05-06 18:20:00	26.5		2018-07-20	fluct-s3	11	40.8357				18	2018-07-26	35.15
22		2015-05-06 18:40:00	25		2018-07-20	fluct-s3	16	44.6571				18	2018-07-30	35.6583
21		2015-05-06 19:00:00	24		2018-07-26	fixed	6	63.075				19	2018-05-07	22.7786
20.5		2015-05-06 19:20:00	23		2018-07-26	fixed	8	56.3375				19	2018-05-25	24.7643
20.5		2015-05-06 19:40:00	22.5		2018-07-26	fixed	21	49.8958				19	2018-06-04	25.5786
20		2015-05-06 20:00:00	21.5		2018-07-26	fixed	23	53.5667				19	2018-06-21	35.8929
19.5		2015-05-06 20:20:00	21		2018-07-26	extreme_events	3	63.2792				19	2018-07-03	28.6643
19		2015-05-06 20:40:00	20.5		2018-07-26	extreme_events	13	53.4958				19	2018-07-20	32.3786
18.5		2015-05-06 21:00:00	20		2018-07-26	extreme_events	15	64.7917				19	2018-07-26	31.9292
18		2015-05-06 21:20:00	19.5		2018-07-26	extreme_events	18	55.5458				19	2018-07-30	31.8875
18		2015-05-06 21:40:00	19		2018-07-26	fluct-s1	5	54.5958				20	2018-05-07	22.5929
18		2015-05-06 22:00:00	19		2018-07-26	fluct-s1	10	57.7458				20	2018-05-25	25.3857
18		2015-05-06 22:20:00	19		2018-07-26	fluct-s1	14	55.0542				20	2018-06-04	25.1714
18		2015-05-06 22:40:00	19		2018-07-26	fluct-s1	19	53.4333				20	2018-06-21	36.2
18		2015-05-06 23:00:00	19		2018-07-26	fluct-s2	7	57.8792				20	2018-07-03	26.6286
17.5		2015-05-06 23:20:00	19		2018-07-26	fluct-s2	9	53.1417				20	2018-07-20	32.6571
17.5		2015-05-06 23:40:00	18.5		2018-07-26	fluct-s2	20	54.5125				20	2018-07-26	35.3083
17.5		2015-05-07	18.5		2018-07-26	fluct-s2	22	52.0375				20	2018-07-30	37.7542
17		2015-05-07 00:20:00	18		2018-07-26	fluct-s3	1	60.2125				21	2018-05-07	22.1857
16.5		2015-05-07 00:40:00	17.5		2018-07-26	fluct-s3	2	60.7083				21	2018-05-25	25.1071
16.5		2015-05-07 01:00:00	17.5		2018-07-26	fluct-s3	11	55.2167				21	2018-06-04	25.0571
16		2015-05-07 01:20:00	17		2018-07-26	fluct-s3	16	55.125				21	2018-06-21	29.6429
16		2015-05-07 01:40:00	16.5		2018-07-30	fixed	6	57.4167				21	2018-07-03	27.8429
15.5		2015-05-07 02:00:00	16.5		2018-07-30	fixed	8	54.8				21	2018-07-20	31.0357
15.5		2015-05-07 02:20:00	16.5		2018-07-30	fixed	21	59.3083				21	2018-07-26	31.9917
15		2015-05-07 02:40:00	16		2018-07-30	fixed	23	56.475				21	2018-07-30	30.225
15		2015-05-07 03:00:00	16		2018-07-30	extreme_events	3	63.4917				22	2018-05-07	25.6071
15		2015-05-07 03:20:00	16		2018-07-30	extreme_events	13	56.3917				22	2018-05-25	25.8929
14.5		2015-05-07 03:40:00	16		2018-07-30	extreme_events	15	61.4583				22	2018-06-04	24.4643
15		2015-05-07 04:00:00	16		2018-07-30	extreme_events	18	58.0833				22	2018-06-21	31.6929
14.5		2015-05-07 04:20:00	16		2018-07-30	fluct-s1	5	57.9208				22	2018-07-03	26.8286
14.5		2015-05-07 04:40:00	16		2018-07-30	fluct-s1	10	55.2625				22	2018-07-20	33.35
14.5		2015-05-07 05:00:00	15.5		2018-07-30	fluct-s1	14	51.9958				22	2018-07-26	35.2
14.5		2015-05-07 05:20:00	15.5		2018-07-30	fluct-s1	19	56.4625				22	2018-07-30	31.575
14.5		2015-05-07 05:40:00	15.5		2018-07-30	fluct-s2	7	61.1				23	2018-05-07	25.45
14.5		2015-05-07 06:00:00	15.5		2018-07-30	fluct-s2	9	55.7792				23	2018-05-25	25.5071
14.5		2015-05-07 06:20:00	15.5		2018-07-30	fluct-s2	20	58.8708				23	2018-06-04	25.1357
14.5		2015-05-07 06:40:00	16		2018-07-30	fluct-s2	22	57.8625				23	2018-06-21	32.1071
14.5		2015-05-07 07:00:00	16		2018-07-30	fluct-s3	1	57.4292				23	2018-07-03	27.2
15		2015-05-07 07:20:00	16.5		2018-07-30	fluct-s3	2	65.4542				23	2018-07-20	33.8643
15.5		2015-05-07 07:40:00	17		2018-07-30	fluct-s3	11	52.7458				23	2018-07-26	34.9875
18		2015-05-07 08:00:00	28.5		2018-07-30	fluct-s3	16	58.45				23	2018-07-30	34.4583
20.5		2015-05-07 08:20:00	31.5
21.5		2015-05-07 08:40:00	33
22.5		2015-05-07 09:00:00	34.5
25		2015-05-07 09:20:00	35.5
25		2015-05-07 09:40:00	35
23		2015-05-07 10:00:00	36.5
23.5		2015-05-07 10:20:00	37
21.5		2015-05-07 10:40:00	36.5
21.5		2015-05-07 11:00:00	39
23.5		2015-05-07 11:20:00	42
23		2015-05-07 11:40:00	45
24.5		2015-05-07 12:00:00	47.5
23.5		2015-05-07 12:20:00	50
24		2015-05-07 12:40:00	49.5
25		2015-05-07 13:00:00	53
25.5		2015-05-07 13:20:00	50
24		2015-05-07 13:40:00	50
26.5		2015-05-07 14:00:00	51
27		2015-05-07 14:20:00	51
29		2015-05-07 14:40:00	50
29		2015-05-07 15:00:00	48
27.5		2015-05-07 15:20:00	45.5
31.5		2015-05-07 15:40:00	44
33.5		2015-05-07 16:00:00	43
32.5		2015-05-07 16:20:00	42
28.5		2015-05-07 16:40:00	42
23.5		2015-05-07 17:00:00	36
21		2015-05-07 17:20:00	34
20		2015-05-07 17:40:00	26.5
20		2015-05-07 18:00:00	24.5
19.5		2015-05-07 18:20:00	23.5
19.5		2015-05-07 18:40:00	23
19.5		2015-05-07 19:00:00	22.5
19		2015-05-07 19:20:00	22
18.5		2015-05-07 19:40:00	21.5
18.5		2015-05-07 20:00:00	21
18		2015-05-07 20:20:00	20.5
17.5		2015-05-07 20:40:00	20.5
17		2015-05-07 21:00:00	19.5
17		2015-05-07 21:20:00	19
16.5		2015-05-07 21:40:00	18.5
16.5		2015-05-07 22:00:00	18
16		2015-05-07 22:20:00	18
16.5		2015-05-07 22:40:00	17.5
16.5		2015-05-07 23:00:00	17.5
18.5		2015-05-07 23:20:00	18.5
19		2015-05-07 23:40:00	19
18		2015-05-08	18.5
18		2015-05-08 00:20:00	18
18		2015-05-08 00:40:00	18
17.5		2015-05-08 01:00:00	18
17.5		2015-05-08 01:20:00	18
16.5		2015-05-08 01:40:00	17
16.5		2015-05-08 02:00:00	16.5
15.5		2015-05-08 02:20:00	16.5
15.5		2015-05-08 02:40:00	16
14		2015-05-08 03:00:00	15
13.5		2015-05-08 03:20:00	14.5
13.5		2015-05-08 03:40:00	14.5
13.5		2015-05-08 04:00:00	14.5
13.5		2015-05-08 04:20:00	14.5
13.5		2015-05-08 04:40:00	15
13.5		2015-05-08 05:00:00	14.5
13.5		2015-05-08 05:20:00	14.5
13.5		2015-05-08 05:40:00	14.5
13.5		2015-05-08 06:00:00	14.5
13.5		2015-05-08 06:20:00	14.5
13.5		2015-05-08 06:40:00	14.5
13.5		2015-05-08 07:00:00	15
14		2015-05-08 07:20:00	15.5
14.5		2015-05-08 07:40:00	16
16.5		2015-05-08 08:00:00	23
20		2015-05-08 08:20:00	25
22		2015-05-08 08:40:00	27.5
22		2015-05-08 09:00:00	29
25.5		2015-05-08 09:20:00	32.5
28.5		2015-05-08 09:40:00	33
28		2015-05-08 10:00:00	34
27		2015-05-08 10:20:00	33.5
22.5		2015-05-08 10:40:00	35
22		2015-05-08 11:00:00	42
22		2015-05-08 11:20:00	40
22		2015-05-08 11:40:00	42
22.5		2015-05-08 12:00:00	43.5
23		2015-05-08 12:20:00	44
20.5		2015-05-08 12:40:00	44
20.5		2015-05-08 13:00:00	37
20.5		2015-05-08 13:20:00	36.5
19.5		2015-05-08 13:40:00	31
20		2015-05-08 14:00:00	32.5
20.5		2015-05-08 14:20:00	30
20		2015-05-08 14:40:00	28
20.5		2015-05-08 15:00:00	28.5
25.5		2015-05-08 15:20:00	34
24		2015-05-08 15:40:00	34
26.5		2015-05-08 16:00:00	37.5
25.5		2015-05-08 16:20:00	38.5
24		2015-05-08 16:40:00	35.5
22		2015-05-08 17:00:00	38
21		2015-05-08 17:20:00	32.5
22		2015-05-08 17:40:00	28
21.5		2015-05-08 18:00:00	27
21		2015-05-08 18:20:00	26
20.5		2015-05-08 18:40:00	25
20		2015-05-08 19:00:00	23.5
19		2015-05-08 19:20:00	23
19.5		2015-05-08 19:40:00	22.5
19		2015-05-08 20:00:00	21.5
19		2015-05-08 20:20:00	20.5
18.5		2015-05-08 20:40:00	20
18.5		2015-05-08 21:00:00	19.5
18		2015-05-08 21:20:00	19.5
17.5		2015-05-08 21:40:00	19
17.5		2015-05-08 22:00:00	18.5
17.5		2015-05-08 22:20:00	18.5
17		2015-05-08 22:40:00	18.5
17		2015-05-08 23:00:00	18
17		2015-05-08 23:20:00	18
16		2015-05-08 23:40:00	18
16		2015-05-09	18
16.5		2015-05-09 00:20:00	18
16		2015-05-09 00:40:00	18
17		2015-05-09 01:00:00	17.5
18		2015-05-09 01:20:00	18
18		2015-05-09 01:40:00	18
18		2015-05-09 02:00:00	18
16.5		2015-05-09 02:20:00	17
17.5		2015-05-09 02:40:00	17.5
17		2015-05-09 03:00:00	17
17		2015-05-09 03:20:00	17
16		2015-05-09 03:40:00	17
16.5		2015-05-09 04:00:00	16.5
15.5		2015-05-09 04:20:00	16
15.5		2015-05-09 04:40:00	16
15		2015-05-09 05:00:00	16
14.5		2015-05-09 05:20:00	15.5
14.5		2015-05-09 05:40:00	15.5
14.5		2015-05-09 06:00:00	15.5
14.5		2015-05-09 06:20:00	15.5
14.5		2015-05-09 06:40:00	15.5
14.5		2015-05-09 07:00:00	16
15		2015-05-09 07:20:00	16.5
15.5		2015-05-09 07:40:00	17
17		2015-05-09 08:00:00	24
19.5		2015-05-09 08:20:00	25.5
21		2015-05-09 08:40:00	28
21		2015-05-09 09:00:00	30
22		2015-05-09 09:20:00	32.5
24		2015-05-09 09:40:00	34
25.5		2015-05-09 10:00:00	36
27.5		2015-05-09 10:20:00	37.5
30		2015-05-09 10:40:00	39
36		2015-05-09 11:00:00	42.5
37		2015-05-09 11:20:00	43.5
38.5		2015-05-09 11:40:00	45
37		2015-05-09 12:00:00	45.5
34.5		2015-05-09 12:20:00	46.5
24.5		2015-05-09 12:40:00	47
24		2015-05-09 13:00:00	50
23		2015-05-09 13:20:00	48
23.5		2015-05-09 13:40:00	47
21.5		2015-05-09 14:00:00	41
26		2015-05-09 14:20:00	43.5
27.5		2015-05-09 14:40:00	45.5
27.5		2015-05-09 15:00:00	42.5
29		2015-05-09 15:20:00	45
32		2015-05-09 15:40:00	45
31.5		2015-05-09 16:00:00	43.5
31.5		2015-05-09 16:20:00	42.5
26.5		2015-05-09 16:40:00	38
24		2015-05-09 17:00:00	34.5
23.5		2015-05-09 17:20:00	31.5
22.5		2015-05-09 17:40:00	28
22		2015-05-09 18:00:00	27
21.5		2015-05-09 18:20:00	26.5
21.5		2015-05-09 18:40:00	25.5
21.5		2015-05-09 19:00:00	25
21		2015-05-09 19:20:00	25
20.5		2015-05-09 19:40:00	23.5
20.5		2015-05-09 20:00:00	22.5
20		2015-05-09 20:20:00	22
19.5		2015-05-09 20:40:00	21
18.5		2015-05-09 21:00:00	20.5
18		2015-05-09 21:20:00	20
18		2015-05-09 21:40:00	19.5
17.5		2015-05-09 22:00:00	19.5
17.5		2015-05-09 22:20:00	19
17		2015-05-09 22:40:00	19
17		2015-05-09 23:00:00	19
16.5		2015-05-09 23:20:00	18.5
16.5		2015-05-09 23:40:00	18.5
16.5		2015-05-10	18
16		2015-05-10 00:20:00	18
16		2015-05-10 00:40:00	18
16		2015-05-10 01:00:00	17.5
16.5		2015-05-10 01:20:00	17.5
16.5		2015-05-10 01:40:00	17.5
16		2015-05-10 02:00:00	17
16.5		2015-05-10 02:20:00	17
17		2015-05-10 02:40:00	17
16.5		2015-05-10 03:00:00	17
16.5		2015-05-10 03:20:00	17
16		2015-05-10 03:40:00	16.5
15.5		2015-05-10 04:00:00	16.5
15.5		2015-05-10 04:20:00	16.5
15		2015-05-10 04:40:00	16.5
15.5		2015-05-10 05:00:00	16.5
15		2015-05-10 05:20:00	16.5
14.5		2015-05-10 05:40:00	16
15		2015-05-10 06:00:00	16
15		2015-05-10 06:20:00	16.5
15		2015-05-10 06:40:00	16.5
15.5		2015-05-10 07:00:00	17
16		2015-05-10 07:20:00	17.5
16.5		2015-05-10 07:40:00	18.5
17.5		2015-05-10 08:00:00	23
19.5		2015-05-10 08:20:00	25.5
20.5		2015-05-10 08:40:00	28
22.5		2015-05-10 09:00:00	31
25.5		2015-05-10 09:20:00	35
25.5		2015-05-10 09:40:00	35.5
30		2015-05-10 10:00:00	39
31		2015-05-10 10:20:00	41.5
35.5		2015-05-10 10:40:00	43
34.5		2015-05-10 11:00:00	45.5
39		2015-05-10 11:20:00	47
38		2015-05-10 11:40:00	49.5
37.5		2015-05-10 12:00:00	48.5
33		2015-05-10 12:20:00	50
37.5		2015-05-10 12:40:00	52
39.5		2015-05-10 13:00:00	52.5
37		2015-05-10 13:20:00	51
38		2015-05-10 13:40:00	52.5
39		2015-05-10 14:00:00	52
39		2015-05-10 14:20:00	51.5
39		2015-05-10 14:40:00	50
37.5		2015-05-10 15:00:00	50
38.5		2015-05-10 15:20:00	49
37		2015-05-10 15:40:00	46
35		2015-05-10 16:00:00	44
35.5		2015-05-10 16:20:00	44
29.5		2015-05-10 16:40:00	42.5
25		2015-05-10 17:00:00	42
24		2015-05-10 17:20:00	34.5
23		2015-05-10 17:40:00	29
23.5		2015-05-10 18:00:00	27.5
23		2015-05-10 18:20:00	27.5
23		2015-05-10 18:40:00	27
23		2015-05-10 19:00:00	26.5
22.5		2015-05-10 19:20:00	26
22.5		2015-05-10 19:40:00	25.5
21.5		2015-05-10 20:00:00	25.5
21		2015-05-10 20:20:00	24.5
20		2015-05-10 20:40:00	23.5
19.5		2015-05-10 21:00:00	23
19.5		2015-05-10 21:20:00	22.5
19		2015-05-10 21:40:00	22
19		2015-05-10 22:00:00	21.5
18.5		2015-05-10 22:20:00	21
18.5		2015-05-10 22:40:00	20.5
18		2015-05-10 23:00:00	20.5
17.5		2015-05-10 23:20:00	20
17		2015-05-10 23:40:00	20
16.5		2015-05-11	19.5
17		2015-05-11 00:20:00	19.5
16		2015-05-11 00:40:00	19.5
16		2015-05-11 01:00:00	19
16		2015-05-11 01:20:00	19
16		2015-05-11 01:40:00	18.5
16		2015-05-11 02:00:00	18.5
16		2015-05-11 02:20:00	18.5
16		2015-05-11 02:40:00	18
16		2015-05-11 03:00:00	18
16		2015-05-11 03:20:00	17.5
15.5		2015-05-11 03:40:00	17
15.5		2015-05-11 04:00:00	17
15		2015-05-11 04:20:00	17
15		2015-05-11 04:40:00	17
15		2015-05-11 05:00:00	17
14.5		2015-05-11 05:20:00	16.5
14.5		2015-05-11 05:40:00	16.5
14		2015-05-11 06:00:00	16.5
14		2015-05-11 06:20:00	16.5
14.5		2015-05-11 06:40:00	16.5
15		2015-05-11 07:00:00	17.5
15.5		2015-05-11 07:20:00	18
15.5		2015-05-11 07:40:00	18
17		2015-05-11 08:00:00	27
20.5		2015-05-11 08:20:00	30
21.5		2015-05-11 08:40:00	32.5
22.5		2015-05-11 09:00:00	34
24.5		2015-05-11 09:20:00	35.5
26		2015-05-11 09:40:00	36.5
28.5		2015-05-11 10:00:00	38.5
30.5		2015-05-11 10:20:00	40.5
35.5		2015-05-11 10:40:00	40.5
39.5		2015-05-11 11:00:00	42
40		2015-05-11 11:20:00	42
42.5		2015-05-11 11:40:00	43
43		2015-05-11 12:00:00	43
46.5		2015-05-11 12:20:00	50
48.5		2015-05-11 12:40:00	54.5
44		2015-05-11 13:00:00	57
43.5		2015-05-11 13:20:00	59.5
44		2015-05-11 13:40:00	60
44.5		2015-05-11 14:00:00	48.5
42.5		2015-05-11 14:20:00	44
44.5		2015-05-11 14:40:00	46
45		2015-05-11 15:00:00	48
44		2015-05-11 15:20:00	48
38.5		2015-05-11 15:40:00	41
35.5		2015-05-11 16:00:00	36.5
35		2015-05-11 16:20:00	35.5
34.5		2015-05-11 16:40:00	35
32.5		2015-05-11 17:00:00	32.5
31.5		2015-05-11 17:20:00	31.5
30		2015-05-11 17:40:00	33.5
27.5		2015-05-11 18:00:00	28
26.5
26.5
27
27
27
34
31.5
34.5
21.5
23
23.5
20.5
20.5
21
20.5
21.5
21
20.5
20
20
19.5
19.5
19.5
19.5
19.5
19.5
19
18.5
18.5
18.5
17.5
17.5
17.5
17.5
17.5
18
17.5
18
17
17
17
17
17
17
17
17
17
16.5
16.5
16.5
16.5
16
16
16
16
16
16
16
16
16.5
16.5
17
17
17.5
18
18
18.5
19
20
22
26
25.5
23
29.5
25
27.5
25.5
29
27.5
30.5
34.5
35
28.5
25.5
24.5
25
24
24
23
23.5
24
23.5
23
23.5
24
23
22
21.5
21.5
20.5
20
19.5
19
18.5
18.5
18
18.5
18.5
18.5
18.5
18
18
17.5
17
16.5
16
16
16
16
15.5
15.5
15.5
15
15
15
15
15
15
15
15
15
15
15
15.5
16
16.5
21
24.5
28
31
31.5
33.5
33
30
33
35.5
37.5
35.5
38
38.5
41
38
38
40
39.5
40
39
35.5
36.5
36.5
35.5
33
28.5
23
21.5
21.5
21
20.5
20.5
20
19.5
19.5
19
18.5
18
17.5
17.5
17
17
16.5
16.5
16.5
16.5
16
16
16
15.5
15
15
14.5
14.5
14
14
13.5
14
14
14
14
14
14
14
14
14
14
14
14.5
15
15.5
20.5
23.5
24.5
28.5
29
29
29
31
37
33.5
34.5
35
34
31.5
29
29
25.5
27
25.5
24.5
25
30
31
31.5
33
27.5
30
23
24.5
23
23
22
21
20.5
20.5
20
19.5
19
19
18.5
18
18
18
17.5
17.5
17.5
17.5
17.5
17
17
17
16.5
16.5
16.5
16.5
16
16
16
15.5
15
15
15
15
15
15
15
15
15
15.5
15.5
16
16.5
20
23.5
25
27.5
29.5
32
33
34
37
36.5
38.5
37.5
38
37.5
40.5
37.5
38
32.5
35.5
37.5
36.5
40
39
38
36.5
32
28.5
26
24
24
23.5
22.5
22.5
22.5
21.5
21
20.5
20
19.5
19
19
18.5
18.5
18
18
17.5
17.5
17
17
17
17
16.5
16.5
16.5
16.5
16.5
16.5
16
15.5
15.5
15.5
15.5
15.5
15.5
15
15
15.5
15.5
15.5
16.5
17
17
19
22
24.5
27.5
28
33.5
35.5
36.5
39.5
40.5
41.5
39.5
40
42.5
43.5
40.5
43
42
41
42
41
41
39
38
37.5
36.5
32
26.5
25.5
25
25
24.5
24.5
24
23.5
23.5
22.5
22
21
21
20.5
20.5
20
19.5
19.5
19
19
18.5
18.5
18.5
18.5
18
18
18
18
17.5
17
17
16.5
16.5
16.5
16.5
16
16
16
15.5
15.5
16
16.5
17
17
17.5
21.5
25.5
29
31
33
35.5
36.5
35.5
36
37
40.5
39
45.5
49.5
45
46.5
45
46
43.5
45.5
48
48
40
36.5
35.5
34.5
32
30.5
29.5
27.5
26.5
26.5
27
27
27.5
39.5
37.5
30.5
23
25.5
25
21
21.5
22
21
22
22
20.5
21
19.5
19
19
19
19.5
19
19
18
18
17.5
17.5
17.5
17.5
17.5
17.5
17.5
17.5
17.5
17.5
17.5
17.5
17
17.5
17
17
17
17
17
17
16.5
16.5
16.5
16.5
16
16
16
16
16.5
16.5
16.5
16.5
17
17
17.5
17.5
18
18
18.5
18.5
20
21.5
25.5
24
22
25.5
22.5
25
23.5
26.5
26
27.5
31.5
32.5
28
26
25
25
24.5
24.5
23.5
24
24
24
23
23.5
24
23
22
21.5
21.5
21
20.5
20
19.5
19
19
18.5
19
19
19
19
18.5
18.5
18
17.5
17
16.5
16.5
16.5
16.5
16
15.5
16
15.5
15.5
15.5
15.5
15.5
15.5
15.5
15.5
15.5
15.5
15.5
15.5
16
16.5
20.5
23.5
25.5
27.5
29
31.5
33
30.5
33
36
37.5
39
40.5
41
42
40.5
40
42.5
40.5
42.5
40.5
37
39
39
37
34
32
24.5
22.5
22.5
22
21
21
20.5
20.5
20
19.5
19.5
18.5
18.5
18
18
17.5
17.5
17
17
17
17
16.5
16.5
16
15.5
15.5
15
15
14.5
14.5
14
14.5
14.5
14.5
14.5
14.5
14.5
14.5
14.5
14
14.5
14.5
15
15.5
15.5
20
23
23.5
26
27.5
28
28.5
31
35.5
33.5
34
35.5
37.5
33
30
30
26.5
27.5
26.5
25.5
25.5
32.5
31
33.5
33
29
33
25
25.5
24
23.5
22.5
21.5
21.5
21
20
20
19.5
19.5
19
18.5
18.5
18.5
18
18
18
18
18
17.5
18
17.5
17.5
17
17
17
17
16.5
16.5
16
16
16
16
15.5
15.5
15.5
15.5
15.5
15.5
15.5
16
16.5
17
19.5
23.5
24.5
26
27.5
30
32
33
36
37
38
37.5
38
38
40
38.5
38
33
36.5
39.5
37.5
40
40.5
39
37
32.5
29.5
27
25
24.5
24
23.5
23
23
22
21.5
21
20.5
20
20
19.5
19
19
18.5
18.5
18
18
18
17.5
17.5
17.5
17
17
17
17
17
17
17
16.5
16.5
16.5
16.5
16.5
16.5
16
16
16
16.5
16.5
17
18
18
19.5
23.5
25.5
28.5
29.5
34
36
37
39
41
42
39.5
40.5
43.5
44
42
43.5
43.5
43
43
42.5
43
41
39
39
37.5
35
28
26.5
26
25.5
25.5
25
24.5
24.5
24
23.5
22.5
21.5
21.5
21.5
21
20.5
20
20
19.5
19.5
19
19
19
19
18.5
18.5
18.5
18.5
18
18
17.5
17
17
17
17
17
16.5
16.5
16.5
16
16.5
17
17.5
17.5
18
20
24.5
26.5
29.5
32
34.5
35.5
34.5
36
37
41
41.5
48
52.5
50
50
51
48.5
44
46
47
47.5
39
36.5
35.5
35
32
31
30
28
26.5
26
26
26.5
26.5
32
23
22
22.5
26
24
21
21.5
22.5
21
21.5
21.5
21
21
20
20
20
19.5
19.5
19.5
19
19
18.5
18.5
18
18
18
18
18
18
18
17.5
17.5
17.5
17.5
17.5
17.5
17.5
17
17
17
17
17
16.5
16.5
16.5
16.5
16
16
16
16
16
16.5
16.5
16.5
17
17
17
17.5
18
18.5
19.5
19.5
20.5
24.5
28
27
25
34
25.5
28.5
27.5
33
31
33.5
35.5
37
29.5
26
26
25
25
24
24
24.5
24.5
24
24
25.5
25
24
23
22
21.5
21
20.5
19.5
19
19
18.5
18.5
18.5
18.5
18.5
18.5
18.5
18
17.5
17
17
16.5
16.5
16.5
16.5
16
16
15.5
15.5
15.5
15.5
15.5
15.5
15
15
15
15
15.5
15.5
16
17
28.5
31.5
33
34.5
35.5
35
34
34.5
31
34.5
36
35
38
36.5
39.5
42.5
39.5
37
36.5
37
38.5
35
33.5
34.5
35
32.5
28
28
22.5
21.5
21.5
21
21
20.5
20
20
19.5
19.5
19
18.5
18
17.5
17.5
17.5
17
17
17
17.5
17
16
16.5
16
15.5
15.5
15
15
14.5
14.5
14
14
14
14
14.5
14
14
14
14
14
14
14.5
15
15.5
23
25
27
26
28
31
31.5
30
32
33.5
34
27
28
30
34
28
27
26
27.5
26
25
26
32
30.5
35
30.5
30
28.5
23.5
25
23.5
23.5
22.5
21.5
21
20.5
20
19.5
19.5
19
19
18.5
18
18
18
17.5
17.5
17.5
17.5
17.5
17.5
17
17
16.5
16.5
16.5
16.5
16
16
15.5
15.5
15.5
15.5
15.5
15
15
15
15
15
15.5
16
16.5
24
25.5
27
25.5
27
29.5
32.5
37
37
41
40
42
42.5
41
39
37.5
40
38
34
36.5
39.5
36
37.5
38
37.5
35
31
28.5
26
24.5
24.5
23.5
23
23
23
22
21
20.5
20
19.5
19.5
19
18.5
18.5
18
18
17.5
17.5
17.5
17.5
16.5
16.5
16.5
16
16
16
16
16
16
16
15.5
16
15.5
15.5
15.5
15.5
15.5
15.5
16
16
17
17.5
23
25.5
25.5
28
30.5
31
38.5
39.5
40.5
42
44
44.5
42.5
39.5
43
45
42.5
46.5
44
44
43.5
38.5
39.5
39
37.5
38.5
36
32.5
27
26
25.5
25.5
25.5
25
24.5
24.5
24
23
22
21.5
21
20.5
20.5
20
19.5
19.5
19
19
18.5
18.5
18.5
19
17.5
17.5
17
17
17
17
16.5
16
16
16
16
16
15.5
15.5
15.5
15.5
15.5
16.5
17
17.5
27
30
32.5
34
34.5
35.5
38.5
40
40.5
42
42
43
43
44.5
45
45.5
45.5
46.5
36.5
33.5
33
33
33
33
33
31.5
31
28.5
27
27
26
26
26.5
26.5
26.5
42
31.5
20
20
22
21.5
19.5
20
21
20
20.5
20.5
20
20
19.5
19.5
19.5
19.5
19.5
19.5
19
19
19
19
19
19
18.5
19
18.5
19
19
18.5
18.5
18.5
18.5
18.5
18.5
17.5
17
17
17
17
17
16.5
16.5
16.5
16
16
16
16
16
16
16
16
16.5
16.5
17
17
17
17.5
18
18.5
18.5
19
20.5
20
21
19.5
22
19.5
22
22
22.5
22.5
24.5
27
30
27.5
24.5
24
24
23.5
23.5
22.5
23.5
23.5
23
23
24
24
23
22
21.5
21
20.5
20
19.5
19
18.5
18.5
18
18
18
18
17.5
17.5
17.5
17
17
16.5
16.5
16.5
16
16
15.5
15.5
15
15
15
15
15
15
15
14.5
14.5
14.5
15
15
15.5
16
20.5
22
25
26.5
31.5
31.5
31
30
25.5
22
24
22.5
24
24
24
26
27
26
29
32.5
36.5
34.5
33.5
35.5
35.5
34
30
25
22
21
20.5
20.5
20
19.5
19.5
19.5
19
19
18.5
18
17.5
17.5
17
17
17
16.5
18
18
[truncated: 2,082 more rows]

## Sheet: Figure_2_Supp_Fig_3_and_5
treat	treat_agg	time	date	hill_0	hill_1	hill_2
fluct_s2	fluct	T2	2018-07-25	66	15.0358	6.20749		tr	tr1	eta_w	cv_w			In Figure 2a,b and in the corresponding analyses in the main text, the extreme-only treatments at Time 1 and Time 2 were considered controls—since they had not yet received the extreme events—and are displayed as such. In Supplementary Figure 5, however, they are plotted separately from the controls to highlight that they remained indistinguishable from them.
fluct_s1	fluct	T3	2018-08-13	63	14.2269	6.67532		fluct_s3	VAR	-0.463055	0.0676722
fixed	fixed	T2	2018-07-25	74	16.4315	9.27836		extr_only	extr_only	0.181009	0.0573568
contt	contt	T1	2018-05-22	68	11.6296	4.17235		cont	cont	-0.266974	0.117472
extr_only	extr_only	T3	2018-08-13	64	14.7164	8.08871		fluct_s1	VAR	0.104533	0.0472332
contt	contt	T2	2018-07-25	62	13.4335	7.60102		fixed	fixed	0.0463581	0.0274578
contt	contt	T1	2018-05-22	74	12.3121	6.25183		fluct_s2	VAR	0.378955	0.0218112
fluct_s2	fluct	T2	2018-07-25	61	7.68156	2.82315		fixed	fixed	0.421558	0.0241535
fluct_s1	fluct	T2	2018-07-25	84	22.1837	13.1158		fluct_s2	VAR	0.674816	0.015838
extr_only	extr_only	T4	2018-09-21	69	20.1975	10.5873		fluct_s1	VAR	0.428023	0.0234185
fluct_s3	fluct	T2	2018-07-25	70	10.2247	4.28239		fluct_s3	VAR	-0.164187	0.0698191
extr_only	extr_only	T3	2018-08-13	68	10.6412	3.9598		cont	cont	-0.54433	0.21867
contt	contt	T3	2018-08-13	60	10.6108	5.68873		extr_only	extr_only	0.187419	0.0193927
fluct_s3	fluct	T2	2018-07-25	67	7.50914	3.86011		fluct_s3	VAR	0.278193	0.0327358
fluct_s1	fluct	T3	2018-08-13	75	21.2054	11.8692		cont	cont	0.186997	0.0550582
contt	contt	T2	2018-07-25	71	28.0524	18.9406		extr_only	extr_only	0.341171	0.0549049
contt	contt	T3	2018-08-13	74	21.7519	9.35447		fluct_s1	VAR	0.51485	0.0787412
fluct_s1	fluct	T1	2018-05-22	98	18.3536	7.31768		fluct_s2	VAR	0.349643	0.0287111
contt	contt	T1	2018-05-22	70	26.6268	17.5474		fixed	fixed	0.617759	0.0365507
contt	contt	T4	2018-09-21	92	26.6949	15.5439
fluct_s1	fluct	T4	2018-09-21	74	11.8204	3.96515
fluct_s2	fluct	T1	2018-05-22	69	13.4822	6.87639
fluct_s2	fluct	T2	2018-07-25	73	17.2108	7.81726
fluct_s2	fluct	T3	2018-08-13	74	27.156	18.2543
fluct_s2	fluct	T4	2018-09-21	84	30.6205	18.4808
fluct_s1	fluct	T3	2018-08-13	57	19.4717	9.84226
fluct_s1	fluct	T1	2018-05-22	95	29.4806	17.8522
fluct_s1	fluct	T4	2018-09-21	77	26.0454	13.9538
fluct_s1	fluct	T2	2018-07-25	60	14.0571	6.47401
fluct_s3	fluct	T1	2018-05-22	64	17.4322	9.7091
fluct_s3	fluct	T3	2018-08-13	80	25.3043	12.7911
fluct_s3	fluct	T3	2018-08-13	55	7.48203	3.25877
contt	contt	T1	2018-05-22	70	26.6268	17.5474
contt	contt	T2	2018-07-25	82	15.929	6.87119
extr_only	extr_only	T4	2018-09-21	78	22.7013	10.72
fluct_s2	fluct	T4	2018-09-21	55	14.2883	5.77141
fluct_s1	fluct	T4	2018-09-21	64	23.1734	15.5878
fluct_s2	fluct	T1	2018-05-22	75	21.6875	11.5467
contt	contt	T2	2018-07-25	72	13.3352	4.96965
contt	contt	T4	2018-09-21	65	14.1386	7.30383
contt	contt	T2	2018-07-25	58	14.7642	8.27665
contt	contt	T1	2018-05-22	56	5.69795	2.94597
fluct_s1	fluct	T2	2018-07-25	98	18.9252	8.13718
extr_only	extr_only	T4	2018-09-21	67	9.53272	3.25757
fluct_s3	fluct	T2	2018-07-25	63	14.6863	7.55755
fixed	fixed	T2	2018-07-25	88	30.3009	18.8261
fixed	fixed	T3	2018-08-13	67	22.0779	11.9464
fluct_s3	fluct	T1	2018-05-22	70	10.1315	3.67959
fixed	fixed	T1	2018-05-22	86	21.7039	9.87769
fluct_s3	fluct	T1	2018-05-22	63	6.99658	3.34687
fixed	fixed	T1	2018-05-22	71	16.933	9.64129
fixed	fixed	T4	2018-09-21	73	30.3019	20.3732
fixed	fixed	T3	2018-08-13	71	29.1886	18.2016
fluct_s2	fluct	T1	2018-05-22	69	9.99042	4.2311
fluct_s2	fluct	T3	2018-08-13	53	7.12583	2.73708
fixed	fixed	T4	2018-09-21	88	26.5309	16.85
extr_only	extr_only	T3	2018-08-13	81	25.0596	14.774
fluct_s3	fluct	T3	2018-08-13	65	5.4835	2.59662
fluct_s3	fluct	T4	2018-09-21	63	10.9223	3.84486
fluct_s2	fluct	T4	2018-09-21	59	20.8364	10.9014
contt	contt	T4	2018-09-21	60	13.0133	5.53498
fluct_s3	fluct	T4	2018-09-21	59	27.1454	17.0384
contt	contt	T2	2018-07-25	68	12.4129	6.18967
contt	contt	T3	2018-08-13	63	10.4658	4.55727
fluct_s2	fluct	T3	2018-08-13	76	22.3974	9.82292
contt	contt	T1	2018-05-22	90	19.3264	10.4864
fluct_s1	fluct	T1	2018-05-22	65	17.3412	9.1384
fixed	fixed	T3	2018-08-13	74	22.3479	13.7149
fixed	fixed	T2	2018-07-25	69	19.1546	11.5311
fixed	fixed	T4	2018-09-21	76	26.9731	16.0927
fluct_s3	fluct	T4	2018-09-21	71	15.2434	6.14322

## Sheet: Figure_3_and_Supp._Fig_7
group	name1	name2	MST.ij.bMNTD	tr	time	treat	date
fluct_T2	VA2B09T2	VA2B20T2	8.71527	VAR	T2	fluct	2018-07-25
fluct_T2	VA1B19T2	VA2B20T2	50.1845	VAR	T2	fluct	2018-07-25		In Figure 3 and in the corresponding analyses in the main text, the extreme-only treatments at Time 1 and Time 2 were considered controls—since they had not yet received the extreme events—and are displayed as such. In Supplementary Figure 7, however, they are plotted separately from the controls to highlight that they remained indistinguishable from them.
fluct_T2	VA3B02T2	VA2B20T2	32.3783	VAR	T2	fluct	2018-07-25
fluct_T2	VA3B11T2	VA2B20T2	14.197	VAR	T2	fluct	2018-07-25
fluct_T2	VA2B07T2	VA2B20T2	20.2721	VAR	T2	fluct	2018-07-25
fluct_T2	VA1B10T2	VA2B20T2	9.47947	VAR	T2	fluct	2018-07-25
fluct_T2	VA1B05T2	VA2B20T2	45.7219	VAR	T2	fluct	2018-07-25
fluct_T2	VA3B16T2	VA2B20T2	26.9266	VAR	T2	fluct	2018-07-25
fluct_T2	VA1B19T2	VA2B09T2	83.8136	VAR	T2	fluct	2018-07-25
fluct_T2	VA3B02T2	VA2B09T2	10.139	VAR	T2	fluct	2018-07-25
fluct_T2	VA3B11T2	VA2B09T2	10.8982	VAR	T2	fluct	2018-07-25
fluct_T2	VA2B07T2	VA2B09T2	30.9815	VAR	T2	fluct	2018-07-25
fluct_T2	VA1B10T2	VA2B09T2	2.58611	VAR	T2	fluct	2018-07-25
fluct_T2	VA1B05T2	VA2B09T2	24.9622	VAR	T2	fluct	2018-07-25
fluct_T2	VA3B16T2	VA2B09T2	19.8371	VAR	T2	fluct	2018-07-25
fluct_T2	VA3B02T2	VA1B19T2	83.7363	VAR	T2	fluct	2018-07-25
fluct_T2	VA3B11T2	VA1B19T2	32.2819	VAR	T2	fluct	2018-07-25
fluct_T2	VA2B07T2	VA1B19T2	17.0176	VAR	T2	fluct	2018-07-25
fluct_T2	VA1B10T2	VA1B19T2	75.2542	VAR	T2	fluct	2018-07-25
fluct_T2	VA1B05T2	VA1B19T2	67.6196	VAR	T2	fluct	2018-07-25
fluct_T2	VA3B16T2	VA1B19T2	93.8958	VAR	T2	fluct	2018-07-25
fluct_T2	VA3B11T2	VA3B02T2	23.3461	VAR	T2	fluct	2018-07-25
fluct_T2	VA2B07T2	VA3B02T2	48.5274	VAR	T2	fluct	2018-07-25
fluct_T2	VA1B10T2	VA3B02T2	15.3839	VAR	T2	fluct	2018-07-25
fluct_T2	VA1B05T2	VA3B02T2	15.1105	VAR	T2	fluct	2018-07-25
fluct_T2	VA3B16T2	VA3B02T2	38.2759	VAR	T2	fluct	2018-07-25
fluct_T2	VA2B07T2	VA3B11T2	28.8673	VAR	T2	fluct	2018-07-25
fluct_T2	VA1B10T2	VA3B11T2	16.4096	VAR	T2	fluct	2018-07-25
fluct_T2	VA1B05T2	VA3B11T2	23.9833	VAR	T2	fluct	2018-07-25
fluct_T2	VA3B16T2	VA3B11T2	84.189	VAR	T2	fluct	2018-07-25
fluct_T2	VA1B10T2	VA2B07T2	28.8519	VAR	T2	fluct	2018-07-25
fluct_T2	VA1B05T2	VA2B07T2	50.5247	VAR	T2	fluct	2018-07-25
fluct_T2	VA3B16T2	VA2B07T2	9.40223	VAR	T2	fluct	2018-07-25
fluct_T2	VA1B05T2	VA1B10T2	33.1174	VAR	T2	fluct	2018-07-25
fluct_T2	VA3B16T2	VA1B10T2	24.7629	VAR	T2	fluct	2018-07-25
fluct_T2	VA3B16T2	VA1B05T2	98.9442	VAR	T2	fluct	2018-07-25
fluct_T3	VA1B19T3	VA1B05T3	86.218	VAR	T3	fluct	2018-08-13
fluct_T3	VA2B07T3	VA1B05T3	37.8315	VAR	T3	fluct	2018-08-13
fluct_T3	VA1B10T3	VA1B05T3	17.2968	VAR	T3	fluct	2018-08-13
fluct_T3	VA3B16T3	VA1B05T3	62.302	VAR	T3	fluct	2018-08-13
fluct_T3	VA3B02T3	VA1B05T3	3.58034	VAR	T3	fluct	2018-08-13
fluct_T3	VA2B09T3	VA1B05T3	11.9362	VAR	T3	fluct	2018-08-13
fluct_T3	VA3B11T3	VA1B05T3	8.70341	VAR	T3	fluct	2018-08-13
fluct_T3	VA2B20T3	VA1B05T3	57.856	VAR	T3	fluct	2018-08-13
fluct_T3	VA2B07T3	VA1B19T3	28.9122	VAR	T3	fluct	2018-08-13
fluct_T3	VA1B10T3	VA1B19T3	30.1987	VAR	T3	fluct	2018-08-13
fluct_T3	VA3B16T3	VA1B19T3	22.2166	VAR	T3	fluct	2018-08-13
fluct_T3	VA3B02T3	VA1B19T3	54.4062	VAR	T3	fluct	2018-08-13
fluct_T3	VA2B09T3	VA1B19T3	70.4698	VAR	T3	fluct	2018-08-13
fluct_T3	VA3B11T3	VA1B19T3	27.4221	VAR	T3	fluct	2018-08-13
fluct_T3	VA2B20T3	VA1B19T3	34.2826	VAR	T3	fluct	2018-08-13
fluct_T3	VA1B10T3	VA2B07T3	33.2592	VAR	T3	fluct	2018-08-13
fluct_T3	VA3B16T3	VA2B07T3	7.53851	VAR	T3	fluct	2018-08-13
fluct_T3	VA3B02T3	VA2B07T3	20.7523	VAR	T3	fluct	2018-08-13
fluct_T3	VA2B09T3	VA2B07T3	36.9934	VAR	T3	fluct	2018-08-13
fluct_T3	VA3B11T3	VA2B07T3	18.1409	VAR	T3	fluct	2018-08-13
fluct_T3	VA2B20T3	VA2B07T3	43.5898	VAR	T3	fluct	2018-08-13
fluct_T3	VA3B16T3	VA1B10T3	39.9	VAR	T3	fluct	2018-08-13
fluct_T3	VA3B02T3	VA1B10T3	8.24858	VAR	T3	fluct	2018-08-13
fluct_T3	VA2B09T3	VA1B10T3	2.68484	VAR	T3	fluct	2018-08-13
fluct_T3	VA3B11T3	VA1B10T3	12.5058	VAR	T3	fluct	2018-08-13
fluct_T3	VA2B20T3	VA1B10T3	34.5377	VAR	T3	fluct	2018-08-13
fluct_T3	VA3B02T3	VA3B16T3	27.7954	VAR	T3	fluct	2018-08-13
fluct_T3	VA2B09T3	VA3B16T3	83.385	VAR	T3	fluct	2018-08-13
fluct_T3	VA3B11T3	VA3B16T3	32.9083	VAR	T3	fluct	2018-08-13
fluct_T3	VA2B20T3	VA3B16T3	65.8455	VAR	T3	fluct	2018-08-13
fluct_T3	VA2B09T3	VA3B02T3	5.39435	VAR	T3	fluct	2018-08-13
fluct_T3	VA3B11T3	VA3B02T3	5.95485	VAR	T3	fluct	2018-08-13
fluct_T3	VA2B20T3	VA3B02T3	48.0999	VAR	T3	fluct	2018-08-13
fluct_T3	VA3B11T3	VA2B09T3	6.48458	VAR	T3	fluct	2018-08-13
fluct_T3	VA2B20T3	VA2B09T3	38.8056	VAR	T3	fluct	2018-08-13
fluct_T3	VA2B20T3	VA3B11T3	32.1514	VAR	T3	fluct	2018-08-13
fixed_T2	REGB06T2	REGB08T2	29.5145	REG	T2	fixed	2018-07-25
fixed_T2	REGB23T2	REGB08T2	13.5498	REG	T2	fixed	2018-07-25
fixed_T2	REGB23T2	REGB06T2	50.0749	REG	T2	fixed	2018-07-25
cont_T1	OPHB13T1	OPHB03T1	77.2313	CON	T1	cont	2018-05-22
cont_T1	CONB17T1	OPHB03T1	27.8667	CON	T1	cont	2018-05-22
cont_T1	OPHB18T1	OPHB03T1	27.8209	CON	T1	cont	2018-05-22
cont_T1	CONB12T1	OPHB03T1	37.0151	CON	T1	cont	2018-05-22
cont_T1	CONB04T1	OPHB03T1	28.3349	CON	T1	cont	2018-05-22
cont_T1	CONB17T1	OPHB13T1	84.6148	CON	T1	cont	2018-05-22
cont_T1	OPHB18T1	OPHB13T1	86.158	CON	T1	cont	2018-05-22
cont_T1	CONB12T1	OPHB13T1	29.6271	CON	T1	cont	2018-05-22
cont_T1	CONB04T1	OPHB13T1	89.7581	CON	T1	cont	2018-05-22
cont_T1	OPHB18T1	CONB17T1	0	CON	T1	cont	2018-05-22
cont_T1	CONB12T1	CONB17T1	54.0204	CON	T1	cont	2018-05-22
cont_T1	CONB04T1	CONB17T1	91.8467	CON	T1	cont	2018-05-22
cont_T1	CONB12T1	OPHB18T1	54.503	CON	T1	cont	2018-05-22
cont_T1	CONB04T1	OPHB18T1	91.3561	CON	T1	cont	2018-05-22
cont_T1	CONB04T1	CONB12T1	95.8889	CON	T1	cont	2018-05-22
extr_only_T3	OPHB03T3	OPHB13T3	74.8038	OPH	T3	extr_only	2018-08-13
extr_only_T3	OPHB18T3	OPHB13T3	57.8084	OPH	T3	extr_only	2018-08-13
extr_only_T3	OPHB18T3	OPHB03T3	36.4433	OPH	T3	extr_only	2018-08-13
cont_T2	CONB17T2	OPHB13T2	78.0021	CON	T2	cont	2018-07-25
cont_T2	OPHB18T2	OPHB13T2	67.676	CON	T2	cont	2018-07-25
cont_T2	OPHB03T2	OPHB13T2	32.9243	CON	T2	cont	2018-07-25
cont_T2	CONB12T2	OPHB13T2	37.1441	CON	T2	cont	2018-07-25
cont_T2	CONB04T2	OPHB13T2	26.1617	CON	T2	cont	2018-07-25
cont_T2	OPHB18T2	CONB17T2	37.0966	CON	T2	cont	2018-07-25
cont_T2	OPHB03T2	CONB17T2	94.9884	CON	T2	cont	2018-07-25
cont_T2	CONB12T2	CONB17T2	82.2581	CON	T2	cont	2018-07-25
cont_T2	CONB04T2	CONB17T2	93.5224	CON	T2	cont	2018-07-25
cont_T2	OPHB03T2	OPHB18T2	97.1645	CON	T2	cont	2018-07-25
cont_T2	CONB12T2	OPHB18T2	57.6611	CON	T2	cont	2018-07-25
cont_T2	CONB04T2	OPHB18T2	89.3657	CON	T2	cont	2018-07-25
cont_T2	CONB12T2	OPHB03T2	80.7103	CON	T2	cont	2018-07-25
cont_T2	CONB04T2	OPHB03T2	4.46321	CON	T2	cont	2018-07-25
cont_T2	CONB04T2	CONB12T2	57.7934	CON	T2	cont	2018-07-25
extr_only_T4	OPHB18T4	OPHB13T4	53.484	OPH	T4	extr_only	2018-09-21
extr_only_T4	OPHB03T4	OPHB13T4	46.424	OPH	T4	extr_only	2018-09-21
extr_only_T4	OPHB03T4	OPHB18T4	63.6867	OPH	T4	extr_only	2018-09-21
cont_T3	CONB17T3	CONB12T3	31.596	CON	T3	cont	2018-08-13
cont_T3	CONB04T3	CONB12T3	28.7714	CON	T3	cont	2018-08-13
cont_T3	CONB04T3	CONB17T3	88.5276	CON	T3	cont	2018-08-13
fluct_T1	VA2B07T1	VA1B05T1	69.4597	VAR	T1	fluct	2018-05-22
fluct_T1	VA1B19T1	VA1B05T1	67.1675	VAR	T1	fluct	2018-05-22
fluct_T1	VA3B16T1	VA1B05T1	60.5645	VAR	T1	fluct	2018-05-22
fluct_T1	VA2B20T1	VA1B05T1	59.1566	VAR	T1	fluct	2018-05-22
fluct_T1	VA3B02T1	VA1B05T1	39.6687	VAR	T1	fluct	2018-05-22
fluct_T1	VA3B11T1	VA1B05T1	28.5636	VAR	T1	fluct	2018-05-22
fluct_T1	VA2B09T1	VA1B05T1	32.5835	VAR	T1	fluct	2018-05-22
fluct_T1	VA1B10T1	VA1B05T1	60.5664	VAR	T1	fluct	2018-05-22
fluct_T1	VA1B19T1	VA2B07T1	33.9321	VAR	T1	fluct	2018-05-22
fluct_T1	VA3B16T1	VA2B07T1	3.4505	VAR	T1	fluct	2018-05-22
fluct_T1	VA2B20T1	VA2B07T1	23.3921	VAR	T1	fluct	2018-05-22
fluct_T1	VA3B02T1	VA2B07T1	59.1568	VAR	T1	fluct	2018-05-22
fluct_T1	VA3B11T1	VA2B07T1	46.5771	VAR	T1	fluct	2018-05-22
fluct_T1	VA2B09T1	VA2B07T1	34.3923	VAR	T1	fluct	2018-05-22
fluct_T1	VA1B10T1	VA2B07T1	47.7651	VAR	T1	fluct	2018-05-22
fluct_T1	VA3B16T1	VA1B19T1	68.4573	VAR	T1	fluct	2018-05-22
fluct_T1	VA2B20T1	VA1B19T1	59.4757	VAR	T1	fluct	2018-05-22
fluct_T1	VA3B02T1	VA1B19T1	29.6477	VAR	T1	fluct	2018-05-22
fluct_T1	VA3B11T1	VA1B19T1	90.1503	VAR	T1	fluct	2018-05-22
fluct_T1	VA2B09T1	VA1B19T1	78.2661	VAR	T1	fluct	2018-05-22
fluct_T1	VA1B10T1	VA1B19T1	97.4967	VAR	T1	fluct	2018-05-22
fluct_T1	VA2B20T1	VA3B16T1	22.528	VAR	T1	fluct	2018-05-22
fluct_T1	VA3B02T1	VA3B16T1	84.1	VAR	T1	fluct	2018-05-22
fluct_T1	VA3B11T1	VA3B16T1	49.0794	VAR	T1	fluct	2018-05-22
fluct_T1	VA2B09T1	VA3B16T1	31.33	VAR	T1	fluct	2018-05-22
fluct_T1	VA1B10T1	VA3B16T1	36.2761	VAR	T1	fluct	2018-05-22
fluct_T1	VA3B02T1	VA2B20T1	47.4275	VAR	T1	fluct	2018-05-22
fluct_T1	VA3B11T1	VA2B20T1	26.2808	VAR	T1	fluct	2018-05-22
fluct_T1	VA2B09T1	VA2B20T1	36.1595	VAR	T1	fluct	2018-05-22
fluct_T1	VA1B10T1	VA2B20T1	60.5021	VAR	T1	fluct	2018-05-22
fluct_T1	VA3B11T1	VA3B02T1	68.2127	VAR	T1	fluct	2018-05-22
fluct_T1	VA2B09T1	VA3B02T1	66.7152	VAR	T1	fluct	2018-05-22
fluct_T1	VA1B10T1	VA3B02T1	85.9329	VAR	T1	fluct	2018-05-22
fluct_T1	VA2B09T1	VA3B11T1	26.1742	VAR	T1	fluct	2018-05-22
fluct_T1	VA1B10T1	VA3B11T1	37.2614	VAR	T1	fluct	2018-05-22
fluct_T1	VA1B10T1	VA2B09T1	5.40962	VAR	T1	fluct	2018-05-22
cont_T4	CONB12T4	CONB17T4	71.3163	CON	T4	cont	2018-09-21
cont_T4	CONB04T4	CONB17T4	69.9104	CON	T4	cont	2018-09-21
cont_T4	CONB04T4	CONB12T4	99.664	CON	T4	cont	2018-09-21
fluct_T4	VA2B07T4	VA1B05T4	55.686	VAR	T4	fluct	2018-09-21
fluct_T4	VA1B19T4	VA1B05T4	88.6332	VAR	T4	fluct	2018-09-21
fluct_T4	VA2B09T4	VA1B05T4	79.0278	VAR	T4	fluct	2018-09-21
fluct_T4	VA1B10T4	VA1B05T4	43.6399	VAR	T4	fluct	2018-09-21
fluct_T4	VA3B02T4	VA1B05T4	10.4552	VAR	T4	fluct	2018-09-21
fluct_T4	VA2B20T4	VA1B05T4	70.0331	VAR	T4	fluct	2018-09-21
fluct_T4	VA3B16T4	VA1B05T4	69.895	VAR	T4	fluct	2018-09-21
fluct_T4	VA3B11T4	VA1B05T4	41.8259	VAR	T4	fluct	2018-09-21
fluct_T4	VA1B19T4	VA2B07T4	15.4465	VAR	T4	fluct	2018-09-21
fluct_T4	VA2B09T4	VA2B07T4	17.0771	VAR	T4	fluct	2018-09-21
fluct_T4	VA1B10T4	VA2B07T4	31.3541	VAR	T4	fluct	2018-09-21
fluct_T4	VA3B02T4	VA2B07T4	71.2512	VAR	T4	fluct	2018-09-21
fluct_T4	VA2B20T4	VA2B07T4	28.0738	VAR	T4	fluct	2018-09-21
fluct_T4	VA3B16T4	VA2B07T4	26.3022	VAR	T4	fluct	2018-09-21
fluct_T4	VA3B11T4	VA2B07T4	39.572	VAR	T4	fluct	2018-09-21
fluct_T4	VA2B09T4	VA1B19T4	22.6006	VAR	T4	fluct	2018-09-21
fluct_T4	VA1B10T4	VA1B19T4	36.5408	VAR	T4	fluct	2018-09-21
fluct_T4	VA3B02T4	VA1B19T4	87.2718	VAR	T4	fluct	2018-09-21
fluct_T4	VA2B20T4	VA1B19T4	19.8482	VAR	T4	fluct	2018-09-21
fluct_T4	VA3B16T4	VA1B19T4	8.13083	VAR	T4	fluct	2018-09-21
fluct_T4	VA3B11T4	VA1B19T4	33.6872	VAR	T4	fluct	2018-09-21
fluct_T4	VA1B10T4	VA2B09T4	2.85828	VAR	T4	fluct	2018-09-21
fluct_T4	VA3B02T4	VA2B09T4	70.7966	VAR	T4	fluct	2018-09-21
fluct_T4	VA2B20T4	VA2B09T4	10.9452	VAR	T4	fluct	2018-09-21
fluct_T4	VA3B16T4	VA2B09T4	20.8006	VAR	T4	fluct	2018-09-21
fluct_T4	VA3B11T4	VA2B09T4	19.7825	VAR	T4	fluct	2018-09-21
fluct_T4	VA3B02T4	VA1B10T4	24.9215	VAR	T4	fluct	2018-09-21
fluct_T4	VA2B20T4	VA1B10T4	19.1012	VAR	T4	fluct	2018-09-21
fluct_T4	VA3B16T4	VA1B10T4	39.4755	VAR	T4	fluct	2018-09-21
fluct_T4	VA3B11T4	VA1B10T4	29.9673	VAR	T4	fluct	2018-09-21
fluct_T4	VA2B20T4	VA3B02T4	75.7713	VAR	T4	fluct	2018-09-21
fluct_T4	VA3B16T4	VA3B02T4	90.7241	VAR	T4	fluct	2018-09-21
fluct_T4	VA3B11T4	VA3B02T4	63.6419	VAR	T4	fluct	2018-09-21
fluct_T4	VA3B16T4	VA2B20T4	33.4326	VAR	T4	fluct	2018-09-21
fluct_T4	VA3B11T4	VA2B20T4	16.5867	VAR	T4	fluct	2018-09-21
fluct_T4	VA3B11T4	VA3B16T4	33.749	VAR	T4	fluct	2018-09-21
fixed_T3	REGB08T3	REGB06T3	27.2257	REG	T3	fixed	2018-08-13
fixed_T3	REGB23T3	REGB06T3	32.0456	REG	T3	fixed	2018-08-13
fixed_T3	REGB23T3	REGB08T3	20.1022	REG	T3	fixed	2018-08-13
fixed_T1	REGB08T1	REGB06T1	16.9966	REG	T1	fixed	2018-05-22
fixed_T4	REGB08T4	REGB06T4	68.7013	REG	T4	fixed	2018-09-21
fixed_T4	REGB23T4	REGB06T4	12.3392	REG	T4	fixed	2018-09-21
fixed_T4	REGB23T4	REGB08T4	18.8025	REG	T4	fixed	2018-09-21

## Sheet: Figure_4_Supp._Fig._8
pl	time	treat	id	date	nb_fe	fred	fored	fvuln	mim_d_time
B20	T2	fluct	VA2B20T2	2018-07-25	62	1.06452	0.056696	0.935484	6.64931		In Figure 4 and in the corresponding analyses in the main text, the extreme-only treatments at Time 1 and Time 2 were considered controls—since they had not yet received the extreme events—and are displayed as such. In Supplementary Figure 8, however, they are plotted separately from the controls to highlight that they remained indistinguishable from them.
B05	T3	fluct	VA1B05T3	2018-08-13	58	1.08621	0.0738916	0.931034	7.23759
B08	T2	fixed	REGB08T2	2018-07-25	67	1.10448	0.0861234	0.910448	7.31252
B03	T1	extr_only	OPHB03T1	2018-05-22	62	1.09677	0.0825427	0.935484	6.86731
B13	T3	extr_only	OPHB13T3	2018-08-13	59	1.08475	0.0728284	0.932203	7.17387
B13	T2	extr_only	OPHB13T2	2018-07-25	58	1.06897	0.0611791	0.948276	7.42867
B13	T1	extr_only	OPHB13T1	2018-05-22	67	1.10448	0.0861234	0.910448	7.23549
B09	T2	fluct	VA2B09T2	2018-07-25	57	1.07018	0.0621225	0.947368	7.00535
B19	T2	fluct	VA1B19T2	2018-07-25	78	1.07692	0.0668498	0.935897	7.14911
B13	T4	extr_only	OPHB13T4	2018-09-21	63	1.09524	0.0800552	0.920635	7.05779
B02	T2	fluct	VA3B02T2	2018-07-25	65	1.07692	0.067033	0.938462	7.18446
B03	T3	extr_only	OPHB03T3	2018-08-13	63	1.07937	0.0688609	0.936508	6.73502
B12	T3	cont	CONB12T3	2018-08-13	56	1.07143	0.0619048	0.928571	7.74701
B11	T2	fluct	VA3B11T2	2018-07-25	64	1.04688	0.0426772	0.953125	7.2478
B19	T3	fluct	VA1B19T3	2018-08-13	67	1.1194	0.0971144	0.910448	7.21512
B17	T2	cont	CONB17T2	2018-07-25	68	1.04412	0.0403894	0.955882	7.17855
B17	T3	cont	CONB17T3	2018-08-13	70	1.05714	0.0517375	0.957143	7.1451
B05	T1	fluct	VA1B05T1	2018-05-22	91	1.07692	0.0675039	0.945055	7.42237
B17	T1	cont	CONB17T1	2018-05-22	67	1.04478	0.0409382	0.955224	6.91507
B17	T4	cont	CONB17T4	2018-09-21	86	1.06977	0.0614257	0.94186	7.59199
B05	T4	fluct	VA1B05T4	2018-09-21	68	1.08824	0.0751192	0.926471	7.1465
B07	T1	fluct	VA2B07T1	2018-05-22	66	1.04545	0.0421607	0.969697	7.43516
B07	T2	fluct	VA2B07T2	2018-07-25	68	1.07353	0.0654714	0.955882	6.84676
B07	T3	fluct	VA2B07T3	2018-08-13	69	1.07246	0.0636506	0.942029	7.57666
B07	T4	fluct	VA2B07T4	2018-09-21	79	1.06329	0.0565099	0.949367	6.83894
B10	T3	fluct	VA1B10T3	2018-08-13	54	1.05556	0.0497076	0.944444	6.67923
B19	T1	fluct	VA1B19T1	2018-05-22	85	1.11765	0.095356	0.905882	7.37633
B19	T4	fluct	VA1B19T4	2018-09-21	71	1.08451	0.0724346	0.929577	6.80379
B10	T2	fluct	VA1B10T2	2018-07-25	56	1.07143	0.0630952	0.946429	6.82567
B16	T1	fluct	VA3B16T1	2018-05-22	58	1.10345	0.0872845	0.931034	7.23505
B16	T3	fluct	VA3B16T3	2018-08-13	74	1.08108	0.0699324	0.932432	7.06911
B02	T3	fluct	VA3B02T3	2018-08-13	52	1.05769	0.0524476	0.961538	7.43343
B18	T1	extr_only	OPHB18T1	2018-05-22	67	1.04478	0.0409382	0.955224	6.91507
B18	T2	extr_only	OPHB18T2	2018-07-25	78	1.05128	0.0469043	0.961538	6.57235
B18	T4	extr_only	OPHB18T4	2018-09-21	74	1.05405	0.04851	0.945946	5.95832
B09	T4	fluct	VA2B09T4	2018-09-21	52	1.05769	0.0524476	0.961538	6.74736
B10	T4	fluct	VA1B10T4	2018-09-21	60	1.06667	0.059375	0.95	6.499
B20	T1	fluct	VA2B20T1	2018-05-22	69	1.08696	0.0742029	0.927536	7.553
B25	T1	CAC	CACB25T1	2018-05-22	83	1.07229	0.0633545	0.939759	6.67029
B03	T2	extr_only	OPHB03T2	2018-07-25	67	1.07463	0.0652985	0.940299	7.16192
B12	T4	cont	CONB12T4	2018-09-21	61	1.06557	0.0575032	0.934426	7.24263
B12	T2	cont	CONB12T2	2018-07-25	54	1.07407	0.063857	0.925926	7.43267
B12	T1	cont	CONB12T1	2018-05-22	52	1.07692	0.0673077	0.942308	6.69235
B05	T2	fluct	VA1B05T2	2018-07-25	89	1.10112	0.0846136	0.921348	7.06083
B03	T4	extr_only	OPHB03T4	2018-09-21	62	1.08065	0.0698122	0.935484	6.78821
B16	T2	fluct	VA3B16T2	2018-07-25	59	1.0678	0.0602637	0.949153	7.26373
B06	T2	fixed	REGB06T2	2018-07-25	82	1.07317	0.0640244	0.939024	7.19101
B06	T3	fixed	REGB06T3	2018-08-13	60	1.11667	0.0940299	0.9	7.15691
B02	T1	fluct	VA3B02T1	2018-05-22	64	1.09375	0.0803571	0.9375	7.10718
B06	T1	fixed	REGB06T1	2018-05-22	78	1.10256	0.084675	0.910256	7.18471
B11	T1	fluct	VA3B11T1	2018-05-22	60	1.05	0.0452381	0.95	7.52297
B08	T1	fixed	REGB08T1	2018-05-22	66	1.07576	0.0661545	0.939394	7.17008
B06	T4	fixed	REGB06T4	2018-09-21	67	1.08955	0.0760581	0.925373	6.72134
B08	T3	fixed	REGB08T3	2018-08-13	65	1.09231	0.0780065	0.923077	6.89816
B09	T1	fluct	VA2B09T1	2018-05-22	66	1.04545	0.0421607	0.969697	6.84231
B09	T3	fluct	VA2B09T3	2018-08-13	50	1.06	0.0543396	0.96	6.81173
B08	T4	fixed	REGB08T4	2018-09-21	84	1.04762	0.0438312	0.964286	6.81166
B18	T3	extr_only	OPHB18T3	2018-08-13	77	1.05195	0.0474587	0.961039	6.61814
B11	T3	fluct	VA3B11T3	2018-08-13	63	1.03175	0.0297924	0.968254	6.97579
B02	T4	fluct	VA3B02T4	2018-09-21	58	1.08621	0.0738916	0.931034	6.98697
B20	T4	fluct	VA2B20T4	2018-09-21	57	1.03509	0.0327089	0.964912	6.49012
B04	T4	cont	CONB04T4	2018-09-21	55	1.09091	0.0772727	0.927273	7.20206
B16	T4	fluct	VA3B16T4	2018-09-21	55	1.07273	0.0640986	0.945455	6.35164
B04	T2	cont	CONB04T2	2018-07-25	64	1.0625	0.0551471	0.9375	7.25323
B04	T3	cont	CONB04T3	2018-08-13	58	1.08621	0.0738916	0.931034	7.13444
B20	T3	fluct	VA2B20T3	2018-08-13	73	1.0411	0.0378515	0.958904	7.23514
B04	T1	cont	CONB04T1	2018-05-22	81	1.11111	0.091358	0.91358	7.12276
B10	T1	fluct	VA1B10T1	2018-05-22	61	1.06557	0.058512	0.95082	7.06123
B23	T3	fixed	REGB23T3	2018-08-13	68	1.08824	0.0751192	0.926471	6.7808
B23	T2	fixed	REGB23T2	2018-07-25	62	1.1129	0.0916316	0.903226	7.44893
B23	T4	fixed	REGB23T4	2018-09-21	68	1.11765	0.0944272	0.897059	7.33391
B11	T4	fluct	VA3B11T4	2018-09-21	68	1.04412	0.0403894	0.955882	6.95072

## Sheet: Figure_5
bin_id_s	d	LowerCI	UpperCI	trait_ab_mag	trait_ab_bin_mag	completeness	gen_size
bin.1	7.30664	5.86685	9.16396	26	18	73.45	4525343
bin.10	11.6848	9.18151	14.9976	36	20	99.45	5129421
bin.100	14.3454	11.0905	18.7369	34	19	99.52	4666756
bin.101	6.43251	4.38544	9.64448	28	18	90.48	5667712
bin.102	5.20486	4.28886	6.351	33	17	89.41	4973200
bin.103	4.79019	4.02171	5.73086	34	21	92.61	2987897
bin.104	4.10719	3.60146	4.69561	32	15	97.5	4115831
bin.105	6.38997	4.96629	8.29874	25	16	98.88	6104955
bin.106	4.39259	2.75425	7.24054	42	23	94.49	3321950
bin.107	3.91485	3.08717	5.00558	30	17	96.83	2635694
bin.108	12.7027	9.05332	18.1295	35	20	88.54	3313496
bin.109	4.6165	2.62201	8.53821	36	20	85.4	3846973
bin.11	3.18727	2.41708	4.25048	31	14	97.81	4831762
bin.110	7.86427	6.58315	9.43789	26	15	84.13	2892050
bin.111	6.79049	5.04405	9.26169	25	17	75.02	4997356
bin.112	4.91799	3.95331	6.1608	14	10	96.58	2416813
bin.113	13.1028	9.57758	18.1882	32	18	97.18	5949414
bin.114	7.56323	5.84111	9.88951	25	16	75.52	4486761
bin.115	3.99911	3.19879	5.0362	30	15	86.72	4037791
bin.116	14.5537	10.7109	20.0519	30	16	89.57	3982267
bin.117	6.89566	5.69095	8.4003	29	15	92.71	4146916
bin.118	4.55362	3.2198	6.5561	24	14	95.72	2561892
bin.119	4.55203	3.47106	6.03452	29	15	92.42	4506461
bin.12	6.39413	4.62664	8.97503	27	15	79.38	4282331
bin.120	6.20924	5.26402	7.35317	27	13	94.76	2998950
bin.121	11.2895	8.48075	15.211	30	19	82.49	5582833
bin.122	4.16309	3.08774	5.68747	37	20	77.96	3069762
bin.123	8.40668	6.52752	10.929	34	22	95.85	3458021
bin.124	8.81258	6.80031	11.5335	32	18	90.01	3152834
bin.125	3.81178	3.03979	4.81574	26	15	76.58	4266922
bin.126	6.73929	4.82681	9.56642	34	21	85.49	3321377
bin.127	8.43029	5.65581	12.8696	33	19	90.24	3831095
bin.128	1.86208	1.23685	2.8747	23	16	74.62	4385636
bin.129	8.54412	6.51786	11.3216	32	17	73.88	3520267
bin.13	7.34041	5.77243	9.41355	31	18	89.65	4674502
bin.130	3.48343	2.43477	5.07991	23	13	86.75	2561044
bin.131	7.87216	6.48247	9.61236	32	15	96.28	4553583
bin.132	2.62277	2.11702	3.27115	23	15	82.49	3310550
bin.133	3.13135	1.98253	5.10467	17	10	73.16	2066371
bin.134	8.10205	6.3568	10.4158	35	18	84.67	2468389
bin.135	1.37596	0.910598	2.13304	25	16	99.14	3611269
bin.136	7.50102	5.38115	10.6286	28	16	93.96	5187690
bin.137	4.23874	2.87201	6.39938	24	14	79.15	2297538
bin.138	1.35718	1.12053	1.6526	29	17	73.13	2053325
bin.14	3.43195	2.88081	4.10673	36	17	99	5262108
bin.15	7.47773	5.4286	10.458	32	19	90.12	5085823
bin.16	8.8151	7.19584	10.8637	36	20	89.74	4152723
bin.17	7.59813	6.23976	9.30457	32	16	98	4664355
bin.18	6.99045	5.89753	8.32069	19	10	81.32	846484
bin.19	15.72	11.6884	21.4183	17	13	75.89	2465622
bin.2	8.49209	6.83182	10.629	30	17	96.18	3752951
bin.20	8.76536	7.24577	10.6596	39	20	91.82	4483929
bin.21	9.89631	7.81048	12.6424	27	17	94.29	2727093
bin.22	4.73562	3.85274	5.85704	26	14	95.72	4198981
bin.23	7.97599	6.21786	10.3247	36	19	98	6749825
bin.24	2.26372	1.59164	3.27959	28	18	97.43	4682956
bin.25	3.50397	2.13871	5.95759	34	19	77.58	3664384
bin.26	4.45469	3.44959	5.8081	35	22	91.1	3356394
bin.27	9.17004	7.55604	11.1896	32	17	82	4274656
bin.28	7.97337	6.33583	10.112	41	21	96.17	3919036
bin.29	12.3049	8.96159	17.1488	34	17	83.42	3286480
bin.3	5.36835	4.54602	6.36486	26	18	82.57	2389400
bin.30	8.69204	6.95291	10.9456	32	18	97.06	4594484
bin.31	5.88072	5.02333	6.90924	27	14	92.22	4448170
bin.32	0.808271	0.633072	1.04102	13	10	73.13	7014695
bin.33	8.13413	6.17456	10.8361	36	20	98.03	4584747
bin.34	10.4972	8.26834	13.4384	31	18	83.78	5574183
bin.35	4.44933	3.07019	6.58186	28	20	89.7	3108972
bin.36	7.96691	6.10318	10.5089	33	16	96.32	5512358
bin.37	13.5822	10.2597	18.1901	32	19	98.77	3759678
bin.38	6.4978	5.52486	7.67124	31	19	82.95	6689430
bin.39	2.54328	1.98007	3.29685	27	18	72.85	2385876
bin.4	6.84035	5.78379	8.12299	27	17	79.47	2828087
bin.40	6.06326	4.80963	7.70386	44	23	97.22	3755737
bin.41	8.46101	6.67767	10.8089	26	16	71.67	4674441
bin.42	7.62869	5.83015	10.0887	32	17	97.38	5092188
bin.43	5.62387	4.46806	7.13364	32	16	90.17	4962882
bin.44	9.01827	7.31759	11.1852	27	14	90.16	2859108
bin.45	8.54089	6.79597	10.8161	32	16	88.06	4311602
bin.46	11.0403	8.87277	13.8333	28	16	93.27	3455909
bin.47	5.25141	3.86486	7.23524	36	22	83.64	2823400
bin.48	11.7582	9.32636	14.941	24	14	96.85	4314594
bin.49	10.5731	8.38693	13.4341	30	18	89.67	4586121
bin.5	6.15991	4.37699	8.82084	40	21	98.59	3180229
bin.50	8.34422	6.93498	10.0898	30	17	80.28	2627323
bin.51	4.45623	3.04584	6.66237	34	21	76.79	2746169
bin.52	8.74764	7.23632	10.63	32	16	95.82	3164635
bin.53	2.97289	1.93834	4.68696	24	14	96.08	3776744
bin.54	11.1517	8.77499	14.2917	35	19	98.4	2429997
bin.55	7.71674	5.62094	10.7527	37	22	97.41	6773656
bin.56	4.28806	3.37874	5.48753	24	15	79.39	3036476
bin.57	15.5527	11.5794	21.1595	28	17	92.37	5078930
bin.58	8.62945	6.12207	12.3787	33	20	83.77	3496365
bin.59	0.468851	0.371084	0.597133	9	7	89.87	1459461
bin.6	4.43154	3.28418	6.05956	39	21	87.45	3496048
bin.61	11.8417	9.00392	15.7467	35	20	83.69	4214911
bin.62	7.16287	4.65851	11.3249	39	22	94.24	3157242
bin.63	3.08327	2.16416	4.47545	33	20	98.29	5245615
bin.64	8.10725	5.77193	11.5844	32	20	91.11	5420695
bin.65	8.59485	7.0723	10.5031	34	18	94.06	2964808
bin.66	6.95098	5.74036	8.46184	28	15	98	2819189
bin.67	7.677	6.35969	9.31501	22	15	76.18	2055752
bin.68	6.06606	4.80977	7.71097	28	18	81.22	6367571
bin.69	5.46462	4.70286	6.37049	26	16	98.2	3419593
bin.7	3.5994	2.25761	5.93095	28	15	83.54	2798657
bin.70	4.57296	2.75354	7.89836	36	21	84.25	4375070
bin.71	3.77866	3.08926	4.64928	38	22	94.79	3362909
bin.72	9.65525	7.13081	13.2521	31	18	99.27	6706426
bin.73	12.6076	9.22662	17.4776	31	18	90.63	2996443
bin.74	7.6012	5.35764	10.9824	34	17	98.36	6331981
bin.75	4.28465	3.21903	5.77219	28	15	84.35	2503282
bin.76	2.88566	2.18145	3.86146	29	14	87.89	2615454
bin.77	3.21847	2.60236	4.00675	34	22	88.33	2903229
bin.78	10.339	8.35236	12.8835	29	16	77.61	4946360
bin.79	6.36121	5.4032	7.51802	30	15	87.46	3980843
bin.8	2.60466	2.15189	3.16944	13	7	84.04	2692894
bin.80	9.99381	7.37465	13.7293	26	15	74.76	5633537
bin.81	8.45553	6.97243	10.3097	31	16	96.26	3284101
bin.82	6.25606	4.67719	8.47299	39	23	97.31	2958264
bin.83	14.3741	10.5796	19.8027	38	18	88.62	4048941
bin.84	8.37876	6.91902	10.2007	28	16	77.57	3644378
bin.85	6.15542	5.22593	7.27843	25	15	78.58	2857874
bin.86	5.81904	4.6138	7.39713	31	19	96.58	3699756
bin.87	5.44551	3.99864	7.52129	32	20	93.26	6138967
bin.88	4.81905	3.87806	6.02975	30	17	100	3952214
bin.89	1.33908	0.972006	1.87303	19	11	88.59	2445256
bin.9	8.73976	7.21221	10.6478	29	17	74.9	2394507
bin.90	5.24251	3.72287	7.51216	32	15	94.43	3712954
bin.91	8.72025	6.98511	10.9649	30	16	96.93	4414515
bin.92	7.15996	5.24124	9.92294	30	19	74.01	4669374
bin.93	8.31351	5.81702	12.1093	32	19	74.45	4895889
bin.94	11.0514	8.83003	13.9336	26	18	75.62	2218305
bin.95	6.26083	4.47951	8.89735	29	19	76.97	6249188
bin.96	5.65405	4.38112	7.36682	32	18	79.61	5435263
bin.97	11.8957	9.26502	15.4138	30	17	90.85	3180367
bin.98	3.77633	2.58239	5.64281	25	18	74.57	2791392
bin.99	7.90262	4.64789	14.0283	32	20	81.56	2782208

## Sheet: Figure_6_b
plot_id	treat	treat_agg	time	smp.date	chl	log_RR
1	fluct_s3	fluctuating	1	2018-05-22	2.95797	0.183018
1	fluct_s3	fluctuating	1	2018-05-22	2.98014	0.190485
1	fluct_s3	fluctuating	1	2018-05-22	3.1423	0.243473
1	fluct_s3	fluctuating	1	2018-05-22	4.08417	0.505636
1	fluct_s3	fluctuating	1	2018-05-22	2.95089	0.180622
1	fluct_s3	fluctuating	1	2018-05-22	3.22577	0.269689
2	fluct_s3	fluctuating	1	2018-05-22	3.43032	0.33117
2	fluct_s3	fluctuating	1	2018-05-22	3.93155	0.46755
2	fluct_s3	fluctuating	1	2018-05-22	3.55651	0.367295
2	fluct_s3	fluctuating	1	2018-05-22	3.82094	0.439012
2	fluct_s3	fluctuating	1	2018-05-22	3.76311	0.423763
2	fluct_s3	fluctuating	1	2018-05-22	4.39839	0.579754
5	fluct_s1	fluctuating	1	2018-05-22	3.01303	0.201463
5	fluct_s1	fluctuating	1	2018-05-22	2.87566	0.1548
5	fluct_s1	fluctuating	1	2018-05-22	3.17006	0.252268
5	fluct_s1	fluctuating	1	2018-05-22	2.36293	-0.0415815
5	fluct_s1	fluctuating	1	2018-05-22	2.56636	0.0410036
5	fluct_s1	fluctuating	1	2018-05-22	3.34067	0.304687
6	fixed	fixed	1	2018-05-22	1.62275	-0.41736
6	fixed	fixed	1	2018-05-22	3.71975	0.412172
6	fixed	fixed	1	2018-05-22	4.71712	0.649715
6	fixed	fixed	1	2018-05-22	2.4604	-0.00116163
6	fixed	fixed	1	2018-05-22	2.02267	-0.197066
6	fixed	fixed	1	2018-05-22	2.39984	-0.0260835
7	fluct_s2	fluctuating	1	2018-05-22	3.22081	0.268148
7	fluct_s2	fluctuating	1	2018-05-22	3.46385	0.340896
7	fluct_s2	fluctuating	1	2018-05-22	1.88436	-0.267895
7	fluct_s2	fluctuating	1	2018-05-22	2.4243	-0.0159426
7	fluct_s2	fluctuating	1	2018-05-22	1.63238	-0.411443
7	fluct_s2	fluctuating	1	2018-05-22	3.73164	0.415364
8	fixed	fixed	1	2018-05-22	4.58777	0.62191
8	fixed	fixed	1	2018-05-22	4.60341	0.625314
8	fixed	fixed	1	2018-05-22	2.52143	0.0233427
8	fixed	fixed	1	2018-05-22	3.81552	0.437592
8	fixed	fixed	1	2018-05-22	1.84575	-0.288596
8	fixed	fixed	1	2018-05-22	3.45505	0.338353
9	fluct_s2	fluctuating	1	2018-05-22	1.52074	-0.482288
9	fluct_s2	fluctuating	1	2018-05-22	1.75171	-0.34089
9	fluct_s2	fluctuating	1	2018-05-22	2.07967	-0.169274
9	fluct_s2	fluctuating	1	2018-05-22	2.19672	-0.114518
9	fluct_s2	fluctuating	1	2018-05-22	1.2354	-0.690088
9	fluct_s2	fluctuating	1	2018-05-22	1.41772	-0.552432
10	fluct_s1	fluctuating	1	2018-05-22	3.28247	0.287113
10	fluct_s1	fluctuating	1	2018-05-22	3.46547	0.341364
10	fluct_s1	fluctuating	1	2018-05-22	3.71815	0.411743
10	fluct_s1	fluctuating	1	2018-05-22	3.57864	0.3735
10	fluct_s1	fluctuating	1	2018-05-22	3.70834	0.409102
10	fluct_s1	fluctuating	1	2018-05-22	2.76529	0.115661
11	fluct_s3	fluctuating	1	2018-05-22	3.06913	0.21991
11	fluct_s3	fluctuating	1	2018-05-22	3.18462	0.256848
11	fluct_s3	fluctuating	1	2018-05-22	2.309	-0.0646685
11	fluct_s3	fluctuating	1	2018-05-22	2.23501	-0.0972379
11	fluct_s3	fluctuating	1	2018-05-22	3.11065	0.233347
11	fluct_s3	fluctuating	1	2018-05-22	2.76906	0.117023
14	fluct_s1	fluctuating	1	2018-05-22	2.55239	0.0355479
14	fluct_s1	fluctuating	1	2018-05-22	2.15898	-0.131846
14	fluct_s1	fluctuating	1	2018-05-22	1.94872	-0.234313
14	fluct_s1	fluctuating	1	2018-05-22	1.76039	-0.335947
14	fluct_s1	fluctuating	1	2018-05-22	2.44476	-0.00753687
14	fluct_s1	fluctuating	1	2018-05-22	2.08459	-0.166913
16	fluct_s3	fluctuating	1	2018-05-22	3.61472	0.383531
16	fluct_s3	fluctuating	1	2018-05-22	2.4036	-0.0245143
16	fluct_s3	fluctuating	1	2018-05-22	2.7714	0.117867
16	fluct_s3	fluctuating	1	2018-05-22	2.25772	-0.0871264
16	fluct_s3	fluctuating	1	2018-05-22	2.90527	0.165042
16	fluct_s3	fluctuating	1	2018-05-22	2.21083	-0.108115
19	fluct_s1	fluctuating	1	2018-05-22	3.27668	0.285348
19	fluct_s1	fluctuating	1	2018-05-22	3.25426	0.27848
19	fluct_s1	fluctuating	1	2018-05-22	2.50664	0.0174608
19	fluct_s1	fluctuating	1	2018-05-22	3.24247	0.274851
19	fluct_s1	fluctuating	1	2018-05-22	2.68145	0.0848756
19	fluct_s1	fluctuating	1	2018-05-22	2.14143	-0.14001
20	fluct_s2	fluctuating	1	2018-05-22	5.04953	0.71781
20	fluct_s2	fluctuating	1	2018-05-22	5.18762	0.744792
20	fluct_s2	fluctuating	1	2018-05-22	2.63732	0.0682792
20	fluct_s2	fluctuating	1	2018-05-22	5.93196	0.878871
20	fluct_s2	fluctuating	1	2018-05-22	4.83786	0.674988
20	fluct_s2	fluctuating	1	2018-05-22	5.00319	0.708593
21	fixed	fixed	1	2018-05-22	3.21931	0.267683
21	fixed	fixed	1	2018-05-22	2.12508	-0.147673
21	fixed	fixed	1	2018-05-22	2.64934	0.0728272
21	fixed	fixed	1	2018-05-22	2.3889	-0.0306526
21	fixed	fixed	1	2018-05-22	3.2505	0.277326
21	fixed	fixed	1	2018-05-22	2.74775	0.109298
22	fluct_s2	fluctuating	1	2018-05-22	4.47288	0.596549
22	fluct_s2	fluctuating	1	2018-05-22	4.16733	0.525791
22	fluct_s2	fluctuating	1	2018-05-22	5.41002	0.786769
22	fluct_s2	fluctuating	1	2018-05-22	4.26196	0.548244
22	fluct_s2	fluctuating	1	2018-05-22	3.69631	0.40585
22	fluct_s2	fluctuating	1	2018-05-22	3.0051	0.198827
23	fixed	fixed	1	2018-05-22	5.06623	0.721113
23	fixed	fixed	1	2018-05-22	4.75762	0.658263
23	fixed	fixed	1	2018-05-22	4.50855	0.604493
23	fixed	fixed	1	2018-05-22	4.28336	0.553255
23	fixed	fixed	1	2018-05-22	4.50114	0.602847
23	fixed	fixed	1	2018-05-22	4.24013	0.54311
1	fluct_s3	fluctuating	2	2018-05-30	3.78257	-0.0220109
1	fluct_s3	fluctuating	2	2018-05-30	4.21164	0.0854367
1	fluct_s3	fluctuating	2	2018-05-30	3.77947	-0.0228321
1	fluct_s3	fluctuating	2	2018-05-30	3.085	-0.225865
1	fluct_s3	fluctuating	2	2018-05-30	3.90944	0.0109782
1	fluct_s3	fluctuating	2	2018-05-30	4.0777	0.0531191
2	fluct_s3	fluctuating	2	2018-05-30	3.14881	-0.205389
2	fluct_s3	fluctuating	2	2018-05-30	2.64999	-0.377859
2	fluct_s3	fluctuating	2	2018-05-30	1.87702	-0.722728
2	fluct_s3	fluctuating	2	2018-05-30	3.13285	-0.210471
2	fluct_s3	fluctuating	2	2018-05-30	2.59788	-0.397718
2	fluct_s3	fluctuating	2	2018-05-30	2.00845	-0.655051
5	fluct_s1	fluctuating	2	2018-05-30	3.80594	-0.0158523
5	fluct_s1	fluctuating	2	2018-05-30	3.34333	-0.145447
5	fluct_s1	fluctuating	2	2018-05-30	3.63065	-0.0630026
5	fluct_s1	fluctuating	2	2018-05-30	3.85891	-0.00203104
5	fluct_s1	fluctuating	2	2018-05-30	3.76692	-0.0261569
5	fluct_s1	fluctuating	2	2018-05-30	1.68725	-0.829316
6	fixed	fixed	2	2018-05-30	2.48166	-0.443489
6	fixed	fixed	2	2018-05-30	3.48991	-0.102538
6	fixed	fixed	2	2018-05-30	3.12293	-0.213643
6	fixed	fixed	2	2018-05-30	4.11327	0.0618036
6	fixed	fixed	2	2018-05-30	1.12192	-1.23737
6	fixed	fixed	2	2018-05-30	1.69677	-0.82369
7	fluct_s2	fluctuating	2	2018-05-30	4.90351	0.237536
7	fluct_s2	fluctuating	2	2018-05-30	4.88467	0.233688
7	fluct_s2	fluctuating	2	2018-05-30	4.56651	0.166334
7	fluct_s2	fluctuating	2	2018-05-30	2.03651	-0.641176
7	fluct_s2	fluctuating	2	2018-05-30	4.49424	0.150383
7	fluct_s2	fluctuating	2	2018-05-30	3.03844	-0.241071
8	fixed	fixed	2	2018-05-30	3.15522	-0.203355
8	fixed	fixed	2	2018-05-30	3.10322	-0.219974
8	fixed	fixed	2	2018-05-30	3.61616	-0.0670024
8	fixed	fixed	2	2018-05-30	3.53365	-0.0900829
8	fixed	fixed	2	2018-05-30	3.76541	-0.0265594
8	fixed	fixed	2	2018-05-30	3.69731	-0.0448108
9	fluct_s2	fluctuating	2	2018-05-30	1.53698	-0.922597
9	fluct_s2	fluctuating	2	2018-05-30	1.29687	-1.09246
9	fluct_s2	fluctuating	2	2018-05-30	1.07127	-1.28357
9	fluct_s2	fluctuating	2	2018-05-30	1.14378	-1.21807
9	fluct_s2	fluctuating	2	2018-05-30	1.77029	-0.781271
9	fluct_s2	fluctuating	2	2018-05-30	2.3356	-0.504146
10	fluct_s1	fluctuating	2	2018-05-30	3.90381	0.00953818
10	fluct_s1	fluctuating	2	2018-05-30	2.8297	-0.312246
10	fluct_s1	fluctuating	2	2018-05-30	3.67727	-0.0502447
10	fluct_s1	fluctuating	2	2018-05-30	3.24366	-0.175714
10	fluct_s1	fluctuating	2	2018-05-30	2.82621	-0.313479
10	fluct_s1	fluctuating	2	2018-05-30	4.01055	0.0365143
11	fluct_s3	fluctuating	2	2018-05-30	2.89646	-0.288925
11	fluct_s3	fluctuating	2	2018-05-30	2.55437	-0.414609
11	fluct_s3	fluctuating	2	2018-05-30	1.90819	-0.706257
11	fluct_s3	fluctuating	2	2018-05-30	3.2613	-0.170288
11	fluct_s3	fluctuating	2	2018-05-30	1.71314	-0.814089
11	fluct_s3	fluctuating	2	2018-05-30	1.66843	-0.84053
14	fluct_s1	fluctuating	2	2018-05-30	3.63631	-0.0614456
14	fluct_s1	fluctuating	2	2018-05-30	3.60724	-0.0694731
14	fluct_s1	fluctuating	2	2018-05-30	2.74333	-0.343242
14	fluct_s1	fluctuating	2	2018-05-30	2.83133	-0.31167
14	fluct_s1	fluctuating	2	2018-05-30	2.52114	-0.427702
14	fluct_s1	fluctuating	2	2018-05-30	2.77296	-0.332498
16	fluct_s3	fluctuating	2	2018-05-30	3.55825	-0.0831457
16	fluct_s3	fluctuating	2	2018-05-30	3.33408	-0.148218
16	fluct_s3	fluctuating	2	2018-05-30	3.53932	-0.088479
16	fluct_s3	fluctuating	2	2018-05-30	2.30997	-0.515181
16	fluct_s3	fluctuating	2	2018-05-30	3.75789	-0.0285563
16	fluct_s3	fluctuating	2	2018-05-30	2.37754	-0.48635
19	fluct_s1	fluctuating	2	2018-05-30	3.7152	-0.0399833
19	fluct_s1	fluctuating	2	2018-05-30	3.65204	-0.0571287
19	fluct_s1	fluctuating	2	2018-05-30	4.80313	0.216853
19	fluct_s1	fluctuating	2	2018-05-30	4.21823	0.0869999
19	fluct_s1	fluctuating	2	2018-05-30	2.98062	-0.260283
19	fluct_s1	fluctuating	2	2018-05-30	4.24128	0.0924491
20	fluct_s2	fluctuating	2	2018-05-30	4.25419	0.0954905
20	fluct_s2	fluctuating	2	2018-05-30	3.17054	-0.198512
20	fluct_s2	fluctuating	2	2018-05-30	3.64537	-0.0589574
20	fluct_s2	fluctuating	2	2018-05-30	3.36232	-0.139785
20	fluct_s2	fluctuating	2	2018-05-30	3.56465	-0.081348
20	fluct_s2	fluctuating	2	2018-05-30	4.0754	0.0525537
21	fixed	fixed	2	2018-05-30	6.34132	0.494672
21	fixed	fixed	2	2018-05-30	5.94368	0.429913
21	fixed	fixed	2	2018-05-30	7.03239	0.598111
21	fixed	fixed	2	2018-05-30	4.33238	0.113702
21	fixed	fixed	2	2018-05-30	6.66791	0.544891
21	fixed	fixed	2	2018-05-30	6.67004	0.545211
1	fluct_s3	fluctuating	3	2018-06-20	7.9199	0.905944
1	fluct_s3	fluctuating	3	2018-06-20	7.64084	0.870073
1	fluct_s3	fluctuating	3	2018-06-20	6.62075	0.726773
1	fluct_s3	fluctuating	3	2018-06-20	3.12152	-0.0251139
1	fluct_s3	fluctuating	3	2018-06-20	5.36926	0.517256
1	fluct_s3	fluctuating	3	2018-06-20	6.40702	0.69396
2	fluct_s3	fluctuating	3	2018-06-20	3.03206	-0.0541916
2	fluct_s3	fluctuating	3	2018-06-20	3.14534	-0.0175129
2	fluct_s3	fluctuating	3	2018-06-20	2.98568	-0.0696084
2	fluct_s3	fluctuating	3	2018-06-20	3.15747	-0.0136652
2	fluct_s3	fluctuating	3	2018-06-20	3.40289	0.0611915
2	fluct_s3	fluctuating	3	2018-06-20	2.84789	-0.116856
5	fluct_s1	fluctuating	3	2018-06-20	2.47803	-0.255972
5	fluct_s1	fluctuating	3	2018-06-20	3.87895	0.19213
5	fluct_s1	fluctuating	3	2018-06-20	3.90697	0.199327
5	fluct_s1	fluctuating	3	2018-06-20	2.56166	-0.222779
5	fluct_s1	fluctuating	3	2018-06-20	3.30848	0.0330533
5	fluct_s1	fluctuating	3	2018-06-20	1.43626	-0.801389
6	fixed	fixed	3	2018-06-20	3.02192	-0.0575411
6	fixed	fixed	3	2018-06-20	4.27396	0.289106
6	fixed	fixed	3	2018-06-20	7.42189	0.840999
6	fixed	fixed	3	2018-06-20	6.77031	0.749113
6	fixed	fixed	3	2018-06-20	5.83685	0.600757
6	fixed	fixed	3	2018-06-20	5.37222	0.517807
7	fluct_s2	fluctuating	3	2018-06-20	3.16189	-0.0122634
7	fluct_s2	fluctuating	3	2018-06-20	3.88551	0.19382
7	fluct_s2	fluctuating	3	2018-06-20	5.77728	0.590498
7	fluct_s2	fluctuating	3	2018-06-20	3.52161	0.0954826
7	fluct_s2	fluctuating	3	2018-06-20	5.24312	0.493482
7	fluct_s2	fluctuating	3	2018-06-20	5.32533	0.50904
8	fixed	fixed	3	2018-06-20	3.35011	0.0455591
8	fixed	fixed	3	2018-06-20	3.115	-0.0272065
8	fixed	fixed	3	2018-06-20	4.11559	0.251349
8	fixed	fixed	3	2018-06-20	4.55776	0.353397
8	fixed	fixed	3	2018-06-20	4.68574	0.381089
8	fixed	fixed	3	2018-06-20	4.82994	0.411399
9	fluct_s2	fluctuating	3	2018-06-20	1.8858	-0.529082
9	fluct_s2	fluctuating	3	2018-06-20	2.19809	-0.375847
9	fluct_s2	fluctuating	3	2018-06-20	2.24487	-0.354786
9	fluct_s2	fluctuating	3	2018-06-20	2.06401	-0.438784
9	fluct_s2	fluctuating	3	2018-06-20	2.71889	-0.16321
9	fluct_s2	fluctuating	3	2018-06-20	3.24981	0.0151629
10	fluct_s1	fluctuating	3	2018-06-20	3.64456	0.1298
10	fluct_s1	fluctuating	3	2018-06-20	4.54654	0.350932
10	fluct_s1	fluctuating	3	2018-06-20	4.79279	0.403679
10	fluct_s1	fluctuating	3	2018-06-20	4.05267	0.235942
10	fluct_s1	fluctuating	3	2018-06-20	5.6896	0.575206
10	fluct_s1	fluctuating	3	2018-06-20	3.31848	0.0360716
11	fluct_s3	fluctuating	3	2018-06-20	4.48689	0.337725
11	fluct_s3	fluctuating	3	2018-06-20	3.54405	0.101836
11	fluct_s3	fluctuating	3	2018-06-20	3.02657	-0.0560032
11	fluct_s3	fluctuating	3	2018-06-20	5.57626	0.555084
11	fluct_s3	fluctuating	3	2018-06-20	4.26645	0.287346
11	fluct_s3	fluctuating	3	2018-06-20	4.47577	0.335243
14	fluct_s1	fluctuating	3	2018-06-20	1.99434	-0.473124
14	fluct_s1	fluctuating	3	2018-06-20	2.45811	-0.26404
14	fluct_s1	fluctuating	3	2018-06-20	2.54883	-0.227799
14	fluct_s1	fluctuating	3	2018-06-20	2.47609	-0.256754
14	fluct_s1	fluctuating	3	2018-06-20	1.91416	-0.514158
14	fluct_s1	fluctuating	3	2018-06-20	2.17838	-0.384853
16	fluct_s3	fluctuating	3	2018-06-20	3.23694	0.0111935
16	fluct_s3	fluctuating	3	2018-06-20	3.70036	0.144996
16	fluct_s3	fluctuating	3	2018-06-20	2.38086	-0.295974
16	fluct_s3	fluctuating	3	2018-06-20	4.06207	0.238257
16	fluct_s3	fluctuating	3	2018-06-20	2.97848	-0.0720223
16	fluct_s3	fluctuating	3	2018-06-20	4.18265	0.26751
19	fluct_s1	fluctuating	3	2018-06-20	3.54258	0.101421
19	fluct_s1	fluctuating	3	2018-06-20	3.73494	0.154296
19	fluct_s1	fluctuating	3	2018-06-20	3.59244	0.115397
19	fluct_s1	fluctuating	3	2018-06-20	3.56417	0.107497
19	fluct_s1	fluctuating	3	2018-06-20	1.7809	-0.586315
19	fluct_s1	fluctuating	3	2018-06-20	3.12207	-0.0249393
20	fluct_s2	fluctuating	3	2018-06-20	4.40567	0.319458
20	fluct_s2	fluctuating	3	2018-06-20	3.98388	0.218821
20	fluct_s2	fluctuating	3	2018-06-20	1.98504	-0.477798
20	fluct_s2	fluctuating	3	2018-06-20	3.60366	0.118517
20	fluct_s2	fluctuating	3	2018-06-20	4.10565	0.24893
20	fluct_s2	fluctuating	3	2018-06-20	2.88452	-0.104075
21	fixed	fixed	3	2018-06-20	3.65649	0.13307
21	fixed	fixed	3	2018-06-20	4.39315	0.316613
21	fixed	fixed	3	2018-06-20	3.98492	0.219084
21	fixed	fixed	3	2018-06-20	3.77115	0.163946
21	fixed	fixed	3	2018-06-20	2.66956	-0.181523
21	fixed	fixed	3	2018-06-20	3.77985	0.166249
22	fluct_s2	fluctuating	3	2018-06-20	5.12412	0.470525
22	fluct_s2	fluctuating	3	2018-06-20	5.29074	0.502523
22	fluct_s2	fluctuating	3	2018-06-20	5.38372	0.519944
22	fluct_s2	fluctuating	3	2018-06-20	5.35495	0.514586
22	fluct_s2	fluctuating	3	2018-06-20	4.63936	0.371142
22	fluct_s2	fluctuating	3	2018-06-20	3.84644	0.183713
23	fixed	fixed	3	2018-06-20	3.546	0.102384
23	fixed	fixed	3	2018-06-20	3.596	0.116389
23	fixed	fixed	3	2018-06-20	2.74759	-0.152712
23	fixed	fixed	3	2018-06-20	3.00739	-0.0623632
23	fixed	fixed	3	2018-06-20	2.69936	-0.170421
23	fixed	fixed	3	2018-06-20	3.6451	0.129949
1	fluct_s3	fluctuating	4	2018-06-27	5.3524	0.553499
1	fluct_s3	fluctuating	4	2018-06-27	4.11815	0.291357
1	fluct_s3	fluctuating	4	2018-06-27	3.46497	0.118658
1	fluct_s3	fluctuating	4	2018-06-27	4.75694	0.435558
1	fluct_s3	fluctuating	4	2018-06-27	5.81373	0.636177
1	fluct_s3	fluctuating	4	2018-06-27	3.83846	0.221025
2	fluct_s3	fluctuating	4	2018-06-27	3.43176	0.109026
2	fluct_s3	fluctuating	4	2018-06-27	3.24209	0.0521711
2	fluct_s3	fluctuating	4	2018-06-27	3.32933	0.0787258
2	fluct_s3	fluctuating	4	2018-06-27	3.84649	0.223114
2	fluct_s3	fluctuating	4	2018-06-27	4.27692	0.329188
2	fluct_s3	fluctuating	4	2018-06-27	4.2667	0.326794
3	extr_only	extr_only	4	2018-06-27	2.33958	-0.274073
3	extr_only	extr_only	4	2018-06-27	3.29557	0.0685321
3	extr_only	extr_only	4	2018-06-27	2.46534	-0.221715
3	extr_only	extr_only	4	2018-06-27	2.16612	-0.351108
3	extr_only	extr_only	4	2018-06-27	2.68806	-0.135225
3	extr_only	extr_only	4	2018-06-27	2.41716	-0.241455
4	cont	extr_only	4	2018-06-27	3.40122	0.100089
4	cont	extr_only	4	2018-06-27	2.67283	-0.14091
4	cont	extr_only	4	2018-06-27	3.28144	0.0642361
4	cont	extr_only	4	2018-06-27	3.69568	0.183118
4	cont	extr_only	4	2018-06-27	2.86921	-0.0700108
4	cont	extr_only	4	2018-06-27	3.15248	0.0241432
5	fluct_s1	fluctuating	4	2018-06-27	2.45769	-0.224826
5	fluct_s1	fluctuating	4	2018-06-27	3.47971	0.122903
5	fluct_s1	fluctuating	4	2018-06-27	3.41708	0.104741
5	fluct_s1	fluctuating	4	2018-06-27	3.55468	0.14422
5	fluct_s1	fluctuating	4	2018-06-27	3.6246	0.163699
5	fluct_s1	fluctuating	4	2018-06-27	2.26313	-0.307299
6	fixed	fixed	4	2018-06-27	2.54315	-0.190643
6	fixed	fixed	4	2018-06-27	8.87703	1.05942
6	fixed	fixed	4	2018-06-27	8.60996	1.02887
6	fixed	fixed	4	2018-06-27	2.58476	-0.174413
6	fixed	fixed	4	2018-06-27	10.944	1.26874
6	fixed	fixed	4	2018-06-27	3.83207	0.219359
7	fluct_s2	fluctuating	4	2018-06-27	4.25119	0.323154
7	fluct_s2	fluctuating	4	2018-06-27	5.2681	0.537624
7	fluct_s2	fluctuating	4	2018-06-27	5.84152	0.640944
7	fluct_s2	fluctuating	4	2018-06-27	3.55964	0.145614
7	fluct_s2	fluctuating	4	2018-06-27	2.61893	-0.161281
7	fluct_s2	fluctuating	4	2018-06-27	4.91525	0.468296
8	fixed	fixed	4	2018-06-27	4.90244	0.465687
8	fixed	fixed	4	2018-06-27	4.27478	0.328686
8	fixed	fixed	4	2018-06-27	4.46966	0.373265
8	fixed	fixed	4	2018-06-27	4.70431	0.424433
8	fixed	fixed	4	2018-06-27	5.91278	0.65307
8	fixed	fixed	4	2018-06-27	5.87696	0.646993
9	fluct_s2	fluctuating	4	2018-06-27	2.29773	-0.292123
9	fluct_s2	fluctuating	4	2018-06-27	2.68303	-0.137098
9	fluct_s2	fluctuating	4	2018-06-27	2.67963	-0.138366
9	fluct_s2	fluctuating	4	2018-06-27	2.50825	-0.204459
9	fluct_s2	fluctuating	4	2018-06-27	2.57056	-0.179921
9	fluct_s2	fluctuating	4	2018-06-27	2.08345	-0.390019
10	fluct_s1	fluctuating	4	2018-06-27	4.03164	0.270127
10	fluct_s1	fluctuating	4	2018-06-27	4.41846	0.361746
10	fluct_s1	fluctuating	4	2018-06-27	4.66865	0.416824
10	fluct_s1	fluctuating	4	2018-06-27	5.42358	0.566709
10	fluct_s1	fluctuating	4	2018-06-27	4.72944	0.42976
10	fluct_s1	fluctuating	4	2018-06-27	4.48049	0.375686
11	fluct_s3	fluctuating	4	2018-06-27	3.69946	0.184142
11	fluct_s3	fluctuating	4	2018-06-27	3.24444	0.0528975
11	fluct_s3	fluctuating	4	2018-06-27	2.89389	-0.0614446
11	fluct_s3	fluctuating	4	2018-06-27	4.08362	0.282937
11	fluct_s3	fluctuating	4	2018-06-27	1.90525	-0.479431
11	fluct_s3	fluctuating	4	2018-06-27	2.25176	-0.312333
12	cont	extr_only	4	2018-06-27	3.43881	0.111081
12	cont	extr_only	4	2018-06-27	3.79901	0.210695
12	cont	extr_only	4	2018-06-27	2.28134	-0.299283
12	cont	extr_only	4	2018-06-27	3.89975	0.236868
12	cont	extr_only	4	2018-06-27	3.35667	0.0869034
12	cont	extr_only	4	2018-06-27	0.919119	-1.20839
13	extr_only	extr_only	4	2018-06-27	4.47723	0.374958
13	extr_only	extr_only	4	2018-06-27	3.44462	0.112767
13	extr_only	extr_only	4	2018-06-27	1.92601	-0.468594
13	extr_only	extr_only	4	2018-06-27	2.48231	-0.214858
13	extr_only	extr_only	4	2018-06-27	2.87776	-0.0670333
13	extr_only	extr_only	4	2018-06-27	3.19359	0.0371003
14	fluct_s1	fluctuating	4	2018-06-27	2.36284	-0.264183
14	fluct_s1	fluctuating	4	2018-06-27	2.25537	-0.310731
14	fluct_s1	fluctuating	4	2018-06-27	2.75842	-0.109389
14	fluct_s1	fluctuating	4	2018-06-27	3.03936	-0.0123976
14	fluct_s1	fluctuating	4	2018-06-27	3.04302	-0.0111958
14	fluct_s1	fluctuating	4	2018-06-27	2.61102	-0.164304
15	extr_only	extr_only	4	2018-06-27	3.07485	-0.000790263
15	extr_only	extr_only	4	2018-06-27	2.89642	-0.0605711
15	extr_only	extr_only	4	2018-06-27	2.05238	-0.405046
15	extr_only	extr_only	4	2018-06-27	2.57583	-0.177876
15	extr_only	extr_only	4	2018-06-27	3.0958	0.00600169
15	extr_only	extr_only	4	2018-06-27	1.2017	-0.94031
16	fluct_s3	fluctuating	4	2018-06-27	4.50686	0.381554
16	fluct_s3	fluctuating	4	2018-06-27	4.58791	0.399379
16	fluct_s3	fluctuating	4	2018-06-27	3.23002	0.0484409
16	fluct_s3	fluctuating	4	2018-06-27	4.52788	0.386207
16	fluct_s3	fluctuating	4	2018-06-27	4.21436	0.314452
16	fluct_s3	fluctuating	4	2018-06-27	3.48522	0.124485
17	cont	extr_only	4	2018-06-27	3.95052	0.249801
17	cont	extr_only	4	2018-06-27	3.73002	0.192367
17	cont	extr_only	4	2018-06-27	3.60439	0.158107
17	cont	extr_only	4	2018-06-27	3.04562	-0.0103401
17	cont	extr_only	4	2018-06-27	3.74906	0.197459
17	cont	extr_only	4	2018-06-27	3.29275	0.0676777
18	extr_only	extr_only	4	2018-06-27	3.5288	0.136913
18	extr_only	extr_only	4	2018-06-27	3.60387	0.157962
18	extr_only	extr_only	4	2018-06-27	3.74196	0.195563
18	extr_only	extr_only	4	2018-06-27	2.82125	-0.0868647
18	extr_only	extr_only	4	2018-06-27	3.07438	-0.000944239
18	extr_only	extr_only	4	2018-06-27	2.61262	-0.163693
19	fluct_s1	fluctuating	4	2018-06-27	3.96168	0.252621
19	fluct_s1	fluctuating	4	2018-06-27	4.52978	0.386627
19	fluct_s1	fluctuating	4	2018-06-27	2.7807	-0.101343
19	fluct_s1	fluctuating	4	2018-06-27	3.68294	0.179666
19	fluct_s1	fluctuating	4	2018-06-27	2.73451	-0.118093
19	fluct_s1	fluctuating	4	2018-06-27	0.8775	-1.25472
20	fluct_s2	fluctuating	4	2018-06-27	5.01516	0.488418
20	fluct_s2	fluctuating	4	2018-06-27	4.52374	0.385293
20	fluct_s2	fluctuating	4	2018-06-27	5.53769	0.587531
20	fluct_s2	fluctuating	4	2018-06-27	4.70035	0.423592
20	fluct_s2	fluctuating	4	2018-06-27	3.05656	-0.00675524
20	fluct_s2	fluctuating	4	2018-06-27	6.46509	0.74237
21	fixed	fixed	4	2018-06-27	3.96352	0.253086
21	fixed	fixed	4	2018-06-27	2.78432	-0.100042
21	fixed	fixed	4	2018-06-27	3.92268	0.24273
21	fixed	fixed	4	2018-06-27	2.42358	-0.238801
21	fixed	fixed	4	2018-06-27	3.87037	0.229304
21	fixed	fixed	4	2018-06-27	4.55943	0.393151
22	fluct_s2	fluctuating	4	2018-06-27	3.68706	0.180783
22	fluct_s2	fluctuating	4	2018-06-27	4.16007	0.301486
22	fluct_s2	fluctuating	4	2018-06-27	5.51532	0.583483
22	fluct_s2	fluctuating	4	2018-06-27	5.44214	0.570127
22	fluct_s2	fluctuating	4	2018-06-27	7.0408	0.827676
22	fluct_s2	fluctuating	4	2018-06-27	7.79131	0.928963
23	fixed	fixed	4	2018-06-27	3.63585	0.166796
23	fixed	fixed	4	2018-06-27	3.91378	0.240458
23	fixed	fixed	4	2018-06-27	2.18514	-0.342366
23	fixed	fixed	4	2018-06-27	3.05876	-0.0060368
23	fixed	fixed	4	2018-06-27	4.03878	0.271898
23	fixed	fixed	4	2018-06-27	3.96817	0.254258
24	cont	extr_only	4	2018-06-27	3.65426	0.171847
24	cont	extr_only	4	2018-06-27	1.86029	-0.503312
24	cont	extr_only	4	2018-06-27	3.5038	0.129803
24	cont	extr_only	4	2018-06-27	5.06168	0.497652
24	cont	extr_only	4	2018-06-27	3.55011	0.142933
24	cont	extr_only	4	2018-06-27	3.88615	0.233373
1	fluct_s3	fluctuating	5	2018-07-09	2.59437	0.113821
1	fluct_s3	fluctuating	5	2018-07-09	3.05604	0.277596
1	fluct_s3	fluctuating	5	2018-07-09	4.09129	0.569338
1	fluct_s3	fluctuating	5	2018-07-09	2.95109	0.242653
1	fluct_s3	fluctuating	5	2018-07-09	4.61202	0.689144
1	fluct_s3	fluctuating	5	2018-07-09	1.69813	-0.309993
2	fluct_s3	fluctuating	5	2018-07-09	1.87473	-0.211055
2	fluct_s3	fluctuating	5	2018-07-09	1.96646	-0.163285
2	fluct_s3	fluctuating	5	2018-07-09	2.22013	-0.0419572
2	fluct_s3	fluctuating	5	2018-07-09	1.89076	-0.202541
2	fluct_s3	fluctuating	5	2018-07-09	1.65771	-0.334083
2	fluct_s3	fluctuating	5	2018-07-09	1.86793	-0.214689
3	extr_only	extr_only	5	2018-07-09	1.94711	-0.173179
3	extr_only	extr_only	5	2018-07-09	2.23877	-0.0335978
3	extr_only	extr_only	5	2018-07-09	2.0255	-0.133708
3	extr_only	extr_only	5	2018-07-09	2.38699	0.0305091
3	extr_only	extr_only	5	2018-07-09	2.42548	0.0465076
3	extr_only	extr_only	5	2018-07-09	2.53572	0.0909572
4	cont	extr_only	5	2018-07-09	2.40249	0.0369829
4	cont	extr_only	5	2018-07-09	2.5002	0.076848
4	cont	extr_only	5	2018-07-09	2.64804	0.134299
4	cont	extr_only	5	2018-07-09	2.31194	-0.00143701
4	cont	extr_only	5	2018-07-09	2.17334	-0.0632578
4	cont	extr_only	5	2018-07-09	2.79359	0.187807
5	fluct_s1	fluctuating	5	2018-07-09	1.74251	-0.284195
5	fluct_s1	fluctuating	5	2018-07-09	2.56991	0.10435
5	fluct_s1	fluctuating	5	2018-07-09	3.29511	0.352916
5	fluct_s1	fluctuating	5	2018-07-09	3.16918	0.31395
5	fluct_s1	fluctuating	5	2018-07-09	2.65437	0.136685
5	fluct_s1	fluctuating	5	2018-07-09	2.26127	-0.0235954
6	fixed	fixed	5	2018-07-09	2.03493	-0.129062
6	fixed	fixed	5	2018-07-09	2.80061	0.190315
6	fixed	fixed	5	2018-07-09	4.81447	0.732105
6	fixed	fixed	5	2018-07-09	3.22223	0.330551
6	fixed	fixed	5	2018-07-09	4.09765	0.570892
6	fixed	fixed	5	2018-07-09	2.3305	0.00656262
7	fluct_s2	fluctuating	5	2018-07-09	2.24074	-0.0327147
7	fluct_s2	fluctuating	5	2018-07-09	1.45078	-0.467423
7	fluct_s2	fluctuating	5	2018-07-09	2.78499	0.184723
7	fluct_s2	fluctuating	5	2018-07-09	1.96464	-0.164212
7	fluct_s2	fluctuating	5	2018-07-09	2.12323	-0.0865845
7	fluct_s2	fluctuating	5	2018-07-09	2.91055	0.228819
8	fixed	fixed	5	2018-07-09	2.8444	0.205829
8	fixed	fixed	5	2018-07-09	3.45659	0.400762
8	fixed	fixed	5	2018-07-09	2.89915	0.224896
8	fixed	fixed	5	2018-07-09	2.07229	-0.110866
8	fixed	fixed	5	2018-07-09	4.17922	0.590604
8	fixed	fixed	5	2018-07-09	2.89873	0.224749
9	fluct_s2	fluctuating	5	2018-07-09	1.92438	-0.184919
9	fluct_s2	fluctuating	5	2018-07-09	2.30629	-0.00388169
9	fluct_s2	fluctuating	5	2018-07-09	2.59103	0.112534
9	fluct_s2	fluctuating	5	2018-07-09	2.39555	0.0340892
9	fluct_s2	fluctuating	5	2018-07-09	1.90309	-0.196042
9	fluct_s2	fluctuating	5	2018-07-09	2.36785	0.0224587
10	fluct_s1	fluctuating	5	2018-07-09	3.17198	0.314834
10	fluct_s1	fluctuating	5	2018-07-09	3.23493	0.334484
10	fluct_s1	fluctuating	5	2018-07-09	3.63949	0.452322
10	fluct_s1	fluctuating	5	2018-07-09	4.39494	0.640931
10	fluct_s1	fluctuating	5	2018-07-09	4.03408	0.555256
10	fluct_s1	fluctuating	5	2018-07-09	3.60764	0.443532
11	fluct_s3	fluctuating	5	2018-07-09	3.78281	0.490944
11	fluct_s3	fluctuating	5	2018-07-09	3.87816	0.515838
11	fluct_s3	fluctuating	5	2018-07-09	3.65671	0.457042
11	fluct_s3	fluctuating	5	2018-07-09	3.51039	0.416206
11	fluct_s3	fluctuating	5	2018-07-09	3.90049	0.521579
11	fluct_s3	fluctuating	5	2018-07-09	3.39645	0.38321
12	cont	extr_only	5	2018-07-09	1.57562	-0.384875
12	cont	extr_only	5	2018-07-09	1.36707	-0.526853
12	cont	extr_only	5	2018-07-09	1.96769	-0.16266
12	cont	extr_only	5	2018-07-09	1.32678	-0.556768
12	cont	extr_only	5	2018-07-09	1.54902	-0.401898
12	cont	extr_only	5	2018-07-09	1.88971	-0.203101
13	extr_only	extr_only	5	2018-07-09	3.26969	0.345173
13	extr_only	extr_only	5	2018-07-09	2.43847	0.0518494
13	extr_only	extr_only	5	2018-07-09	3.07576	0.284031
13	extr_only	extr_only	5	2018-07-09	2.76918	0.17903
13	extr_only	extr_only	5	2018-07-09	2.60857	0.119279
13	extr_only	extr_only	5	2018-07-09	1.77308	-0.266805
14	fluct_s1	fluctuating	5	2018-07-09	2.16733	-0.066027
14	fluct_s1	fluctuating	5	2018-07-09	1.95381	-0.169743
14	fluct_s1	fluctuating	5	2018-07-09	2.43998	0.0524678
14	fluct_s1	fluctuating	5	2018-07-09	2.65074	0.135318
14	fluct_s1	fluctuating	5	2018-07-09	2.51594	0.0831257
14	fluct_s1	fluctuating	5	2018-07-09	2.31931	0.00174633
15	extr_only	extr_only	5	2018-07-09	2.45628	0.0591266
15	extr_only	extr_only	5	2018-07-09	2.14529	-0.0762469
15	extr_only	extr_only	5	2018-07-09	2.09978	-0.0976916
15	extr_only	extr_only	5	2018-07-09	2.37284	0.024564
15	extr_only	extr_only	5	2018-07-09	1.41691	-0.491045
15	extr_only	extr_only	5	2018-07-09	2.04692	-0.123184
16	fluct_s3	fluctuating	5	2018-07-09	3.1419	0.305306
16	fluct_s3	fluctuating	5	2018-07-09	3.3893	0.3811
16	fluct_s3	fluctuating	5	2018-07-09	2.15118	-0.073507
16	fluct_s3	fluctuating	5	2018-07-09	2.03804	-0.127533
16	fluct_s3	fluctuating	5	2018-07-09	2.14112	-0.0781926
16	fluct_s3	fluctuating	5	2018-07-09	2.66775	0.141714
17	cont	extr_only	5	2018-07-09	2.88519	0.220067
17	cont	extr_only	5	2018-07-09	3.87587	0.515247
17	cont	extr_only	5	2018-07-09	3.01895	0.265388
17	cont	extr_only	5	2018-07-09	4.19201	0.593657
17	cont	extr_only	5	2018-07-09	3.41528	0.388736
17	cont	extr_only	5	2018-07-09	2.89227	0.222518
18	extr_only	extr_only	5	2018-07-09	2.83281	0.201748
18	extr_only	extr_only	5	2018-07-09	1.42481	-0.485485
18	extr_only	extr_only	5	2018-07-09	2.93348	0.236666
18	extr_only	extr_only	5	2018-07-09	1.58222	-0.380695
18	extr_only	extr_only	5	2018-07-09	0.892219	-0.953566
18	extr_only	extr_only	5	2018-07-09	0.758043	-1.11654
19	fluct_s1	fluctuating	5	2018-07-09	2.89118	0.222144
19	fluct_s1	fluctuating	5	2018-07-09	3.81916	0.500508
19	fluct_s1	fluctuating	5	2018-07-09	4.07849	0.566206
19	fluct_s1	fluctuating	5	2018-07-09	3.86278	0.511864
19	fluct_s1	fluctuating	5	2018-07-09	2.72503	0.162957
19	fluct_s1	fluctuating	5	2018-07-09	2.51603	0.0831617
20	fluct_s2	fluctuating	5	2018-07-09	2.58192	0.109013
20	fluct_s2	fluctuating	5	2018-07-09	2.24296	-0.031728
20	fluct_s2	fluctuating	5	2018-07-09	2.98782	0.255021
20	fluct_s2	fluctuating	5	2018-07-09	3.06269	0.279772
20	fluct_s2	fluctuating	5	2018-07-09	2.77848	0.182383
20	fluct_s2	fluctuating	5	2018-07-09	2.83946	0.204093
21	fixed	fixed	5	2018-07-09	2.16456	-0.0673035
21	fixed	fixed	5	2018-07-09	1.9231	-0.185586
21	fixed	fixed	5	2018-07-09	2.63495	0.129341
21	fixed	fixed	5	2018-07-09	3.41016	0.387236
21	fixed	fixed	5	2018-07-09	3.7245	0.47541
21	fixed	fixed	5	2018-07-09	5.40104	0.847069
1	fluct_s3	fluctuating	6	2018-08-13	4.07766	-0.265707
1	fluct_s3	fluctuating	6	2018-08-13	3.96404	-0.293967
1	fluct_s3	fluctuating	6	2018-08-13	4.26303	-0.22125
1	fluct_s3	fluctuating	6	2018-08-13	4.50874	-0.165213
1	fluct_s3	fluctuating	6	2018-08-13	4.09064	-0.26253
1	fluct_s3	fluctuating	6	2018-08-13	4.0895	-0.262808
2	fluct_s3	fluctuating	6	2018-08-13	3.72059	-0.357347
2	fluct_s3	fluctuating	6	2018-08-13	6.09127	0.135625
2	fluct_s3	fluctuating	6	2018-08-13	2.81315	-0.636927
2	fluct_s3	fluctuating	6	2018-08-13	3.08774	-0.54379
2	fluct_s3	fluctuating	6	2018-08-13	4.3825	-0.193611
2	fluct_s3	fluctuating	6	2018-08-13	2.82621	-0.632294
3	extr_only	extr_only	6	2018-08-13	4.95187	-0.0714659
3	extr_only	extr_only	6	2018-08-13	5.45603	0.0254899
3	extr_only	extr_only	6	2018-08-13	5.63202	0.0572375
3	extr_only	extr_only	6	2018-08-13	5.85683	0.0963768
3	extr_only	extr_only	6	2018-08-13	6.35165	0.177483
3	extr_only	extr_only	6	2018-08-13	3.94564	-0.29862
5	fluct_s1	fluctuating	6	2018-08-13	3.64786	-0.37709
5	fluct_s1	fluctuating	6	2018-08-13	3.08984	-0.543111
5	fluct_s1	fluctuating	6	2018-08-13	2.7494	-0.659848
5	fluct_s1	fluctuating	6	2018-08-13	3.53862	-0.407494
5	fluct_s1	fluctuating	6	2018-08-13	4.39419	-0.190948
5	fluct_s1	fluctuating	6	2018-08-13	4.36894	-0.19671
6	fixed	fixed	6	2018-08-13	4.4365	-0.181365
6	fixed	fixed	6	2018-08-13	6.33571	0.174972
6	fixed	fixed	6	2018-08-13	1.49642	-1.26816
6	fixed	fixed	6	2018-08-13	2.31164	-0.833275
6	fixed	fixed	6	2018-08-13	4.00736	-0.283099
6	fixed	fixed	6	2018-08-13	6.05942	0.130383
7	fluct_s2	fluctuating	6	2018-08-13	5.00407	-0.0609788
7	fluct_s2	fluctuating	6	2018-08-13	4.28593	-0.215894
7	fluct_s2	fluctuating	6	2018-08-13	3.6052	-0.388855
7	fluct_s2	fluctuating	6	2018-08-13	8.243	0.438134
7	fluct_s2	fluctuating	6	2018-08-13	6.86209	0.25478
7	fluct_s2	fluctuating	6	2018-08-13	2.35731	-0.81371
8	fixed	fixed	6	2018-08-13	7.07996	0.286037
8	fixed	fixed	6	2018-08-13	6.4275	0.189355
8	fixed	fixed	6	2018-08-13	6.83693	0.251108
8	fixed	fixed	6	2018-08-13	9.55135	0.585451
8	fixed	fixed	6	2018-08-13	4.51436	-0.163967
8	fixed	fixed	6	2018-08-13	4.35699	-0.199448
9	fluct_s2	fluctuating	6	2018-08-13	4.47651	-0.172388
9	fluct_s2	fluctuating	6	2018-08-13	2.8426	-0.626511
9	fluct_s2	fluctuating	6	2018-08-13	5.15492	-0.0312798
9	fluct_s2	fluctuating	6	2018-08-13	5.20992	-0.0206667
9	fluct_s2	fluctuating	6	2018-08-13	5.83259	0.0922308
9	fluct_s2	fluctuating	6	2018-08-13	3.91902	-0.30539
10	fluct_s1	fluctuating	6	2018-08-13	5.55851	0.0441
10	fluct_s1	fluctuating	6	2018-08-13	7.85629	0.390084
10	fluct_s1	fluctuating	6	2018-08-13	9.53175	0.583397
10	fluct_s1	fluctuating	6	2018-08-13	6.73645	0.236302
10	fluct_s1	fluctuating	6	2018-08-13	4.55083	-0.155922
10	fluct_s1	fluctuating	6	2018-08-13	4.77227	-0.10841
11	fluct_s3	fluctuating	6	2018-08-13	3.75427	-0.348338
11	fluct_s3	fluctuating	6	2018-08-13	4.49084	-0.169191
11	fluct_s3	fluctuating	6	2018-08-13	5.01453	-0.0588918
11	fluct_s3	fluctuating	6	2018-08-13	2.15442	-0.903711
11	fluct_s3	fluctuating	6	2018-08-13	2.99735	-0.573503
11	fluct_s3	fluctuating	6	2018-08-13	4.05999	-0.270051
13	extr_only	extr_only	6	2018-08-13	3.39909	-0.447724
13	extr_only	extr_only	6	2018-08-13	3.54781	-0.404901
13	extr_only	extr_only	6	2018-08-13	3.90029	-0.310179
13	extr_only	extr_only	6	2018-08-13	4.82811	-0.0967751
13	extr_only	extr_only	6	2018-08-13	4.34781	-0.201558
13	extr_only	extr_only	6	2018-08-13	4.3525	-0.20048
14	fluct_s1	fluctuating	6	2018-08-13	3.14811	-0.524428
14	fluct_s1	fluctuating	6	2018-08-13	3.21617	-0.50304
14	fluct_s1	fluctuating	6	2018-08-13	3.16486	-0.519122
14	fluct_s1	fluctuating	6	2018-08-13	4.07994	-0.265148
14	fluct_s1	fluctuating	6	2018-08-13	2.81828	-0.635105
14	fluct_s1	fluctuating	6	2018-08-13	3.40245	-0.446734
15	extr_only	extr_only	6	2018-08-13	2.76385	-0.654607
15	extr_only	extr_only	6	2018-08-13	3.0834	-0.545198
15	extr_only	extr_only	6	2018-08-13	2.34118	-0.820575
15	extr_only	extr_only	6	2018-08-13	2.33317	-0.824001
15	extr_only	extr_only	6	2018-08-13	2.24552	-0.862295
15	extr_only	extr_only	6	2018-08-13	2.73046	-0.666762
16	fluct_s3	fluctuating	6	2018-08-13	7.48273	0.341366
16	fluct_s3	fluctuating	6	2018-08-13	6.23806	0.159439
16	fluct_s3	fluctuating	6	2018-08-13	7.21271	0.304614
16	fluct_s3	fluctuating	6	2018-08-13	6.3735	0.180917
16	fluct_s3	fluctuating	6	2018-08-13	7.96894	0.404321
16	fluct_s3	fluctuating	6	2018-08-13	4.2709	-0.219407
18	extr_only	extr_only	6	2018-08-13	2.84693	-0.624991
18	extr_only	extr_only	6	2018-08-13	4.28222	-0.216758
18	extr_only	extr_only	6	2018-08-13	2.48953	-0.759138
18	extr_only	extr_only	6	2018-08-13	4.00456	-0.283798
18	extr_only	extr_only	6	2018-08-13	2.17815	-0.892754
18	extr_only	extr_only	6	2018-08-13	2.58738	-0.720585
19	fluct_s1	fluctuating	6	2018-08-13	6.40865	0.186418
19	fluct_s1	fluctuating	6	2018-08-13	3.82945	-0.328509
19	fluct_s1	fluctuating	6	2018-08-13	4.42074	-0.184923
19	fluct_s1	fluctuating	6	2018-08-13	2.52491	-0.745027
19	fluct_s1	fluctuating	6	2018-08-13	4.03779	-0.275534
19	fluct_s1	fluctuating	6	2018-08-13	8.44445	0.462278
20	fluct_s2	fluctuating	6	2018-08-13	5.28759	-0.00586844
20	fluct_s2	fluctuating	6	2018-08-13	7.79675	0.382476
20	fluct_s2	fluctuating	6	2018-08-13	10.9399	0.721181
20	fluct_s2	fluctuating	6	2018-08-13	5.39184	0.0136557
20	fluct_s2	fluctuating	6	2018-08-13	8.18739	0.431365
20	fluct_s2	fluctuating	6	2018-08-13	6.28161	0.166395
21	fixed	fixed	6	2018-08-13	3.49056	-0.421169
21	fixed	fixed	6	2018-08-13	5.59409	0.0504801
21	fixed	fixed	6	2018-08-13	3.78715	-0.339618
21	fixed	fixed	6	2018-08-13	3.90603	-0.308709
21	fixed	fixed	6	2018-08-13	6.84674	0.252541
21	fixed	fixed	6	2018-08-13	7.65746	0.364449
22	fluct_s2	fluctuating	6	2018-08-13	3.82029	-0.330904
22	fluct_s2	fluctuating	6	2018-08-13	5.45038	0.0244539
22	fluct_s2	fluctuating	6	2018-08-13	6.20155	0.153569
22	fluct_s2	fluctuating	6	2018-08-13	4.56454	-0.152914
22	fluct_s2	fluctuating	6	2018-08-13	3.23871	-0.496056
22	fluct_s2	fluctuating	6	2018-08-13	4.52317	-0.162018
23	fixed	fixed	6	2018-08-13	4.61345	-0.142255
23	fixed	fixed	6	2018-08-13	5.01177	-0.0594417
23	fixed	fixed	6	2018-08-13	3.94395	-0.299048
23	fixed	fixed	6	2018-08-13	4.15203	-0.247632
23	fixed	fixed	6	2018-08-13	4.73242	-0.116795
23	fixed	fixed	6	2018-08-13	4.1748	-0.242166
1	fluct_s3	fluctuating	7	2018-08-29	4.76138	0.234104
1	fluct_s3	fluctuating	7	2018-08-29	4.80748	0.24374
1	fluct_s3	fluctuating	7	2018-08-29	4.0561	0.0737883
1	fluct_s3	fluctuating	7	2018-08-29	4.22145	0.113746
1	fluct_s3	fluctuating	7	2018-08-29	3.66125	-0.0286294
1	fluct_s3	fluctuating	7	2018-08-29	4.69481	0.220024
2	fluct_s3	fluctuating	7	2018-08-29	3.67839	-0.023958
2	fluct_s3	fluctuating	7	2018-08-29	3.22723	-0.154808
2	fluct_s3	fluctuating	7	2018-08-29	3.81071	0.0113816
2	fluct_s3	fluctuating	7	2018-08-29	4.39547	0.154143
2	fluct_s3	fluctuating	7	2018-08-29	4.14204	0.094756
2	fluct_s3	fluctuating	7	2018-08-29	3.59133	-0.0479107
3	extr_only	extr_only	7	2018-08-29	2.87777	-0.269416
3	extr_only	extr_only	7	2018-08-29	2.35412	-0.470265
3	extr_only	extr_only	7	2018-08-29	2.83867	-0.283098
3	extr_only	extr_only	7	2018-08-29	3.90983	0.0370613
3	extr_only	extr_only	7	2018-08-29	2.37923	-0.459655
3	extr_only	extr_only	7	2018-08-29	1.67487	-0.8107
5	fluct_s1	fluctuating	7	2018-08-29	2.85363	-0.277841
5	fluct_s1	fluctuating	7	2018-08-29	2.99034	-0.231044
5	fluct_s1	fluctuating	7	2018-08-29	2.89181	-0.26455
5	fluct_s1	fluctuating	7	2018-08-29	2.84582	-0.280582
5	fluct_s1	fluctuating	7	2018-08-29	3.65987	-0.0290063
5	fluct_s1	fluctuating	7	2018-08-29	2.88844	-0.265715
6	fixed	fixed	7	2018-08-29	3.83526	0.0178033
6	fixed	fixed	7	2018-08-29	5.20243	0.322693
6	fixed	fixed	7	2018-08-29	4.3288	0.138857
6	fixed	fixed	7	2018-08-29	3.853	0.0224185
6	fixed	fixed	7	2018-08-29	6.76442	0.585244
6	fixed	fixed	7	2018-08-29	1.97599	-0.645361
7	fluct_s2	fluctuating	7	2018-08-29	2.38103	-0.458899
7	fluct_s2	fluctuating	7	2018-08-29	1.59527	-0.859392
7	fluct_s2	fluctuating	7	2018-08-29	3.52661	-0.066096
7	fluct_s2	fluctuating	7	2018-08-29	2.75675	-0.312382
7	fluct_s2	fluctuating	7	2018-08-29	4.91182	0.265211
7	fluct_s2	fluctuating	7	2018-08-29	4.38158	0.150976
8	fixed	fixed	7	2018-08-29	3.944	0.0457617
8	fixed	fixed	7	2018-08-29	3.82357	0.0147511
8	fixed	fixed	7	2018-08-29	3.69805	-0.0186284
8	fixed	fixed	7	2018-08-29	4.01305	0.0631177
8	fixed	fixed	7	2018-08-29	4.38239	0.151162
8	fixed	fixed	7	2018-08-29	4.78029	0.238068
9	fluct_s2	fluctuating	7	2018-08-29	1.49155	-0.92662
9	fluct_s2	fluctuating	7	2018-08-29	4.04209	0.0703294
9	fluct_s2	fluctuating	7	2018-08-29	4.39025	0.152954
9	fluct_s2	fluctuating	7	2018-08-29	4.27986	0.127488
9	fluct_s2	fluctuating	7	2018-08-29	3.57223	-0.0532428
9	fluct_s2	fluctuating	7	2018-08-29	4.38367	0.151453
10	fluct_s1	fluctuating	7	2018-08-29	2.49585	-0.411802
10	fluct_s1	fluctuating	7	2018-08-29	3.42181	-0.0962622
10	fluct_s1	fluctuating	7	2018-08-29	4.92677	0.268251
10	fluct_s1	fluctuating	7	2018-08-29	6.18426	0.495575
10	fluct_s1	fluctuating	7	2018-08-29	4.11178	0.0874244
10	fluct_s1	fluctuating	7	2018-08-29	5.07796	0.298477
11	fluct_s3	fluctuating	7	2018-08-29	2.48493	-0.41619
11	fluct_s3	fluctuating	7	2018-08-29	2.98497	-0.232842
11	fluct_s3	fluctuating	7	2018-08-29	3.41375	-0.0986224
11	fluct_s3	fluctuating	7	2018-08-29	1.7518	-0.765787
11	fluct_s3	fluctuating	7	2018-08-29	3.62403	-0.0388474
11	fluct_s3	fluctuating	7	2018-08-29	2.55296	-0.38918
13	extr_only	extr_only	7	2018-08-29	1.80985	-0.733189
13	extr_only	extr_only	7	2018-08-29	2.62852	-0.36001
13	extr_only	extr_only	7	2018-08-29	1.66757	-0.815067
13	extr_only	extr_only	7	2018-08-29	1.83344	-0.720238
13	extr_only	extr_only	7	2018-08-29	1.53772	-0.896132
13	extr_only	extr_only	7	2018-08-29	2.24606	-0.517256
14	fluct_s1	fluctuating	7	2018-08-29	3.51741	-0.0687091
14	fluct_s1	fluctuating	7	2018-08-29	3.28767	-0.136254
14	fluct_s1	fluctuating	7	2018-08-29	4.26031	0.12291
14	fluct_s1	fluctuating	7	2018-08-29	4.24542	0.119408
14	fluct_s1	fluctuating	7	2018-08-29	2.01982	-0.623423
14	fluct_s1	fluctuating	7	2018-08-29	2.51177	-0.405447
15	extr_only	extr_only	7	2018-08-29	2.55084	-0.390009
15	extr_only	extr_only	7	2018-08-29	2.66467	-0.346354
15	extr_only	extr_only	7	2018-08-29	2.41242	-0.445802
15	extr_only	extr_only	7	2018-08-29	2.11209	-0.578753
15	extr_only	extr_only	7	2018-08-29	2.60383	-0.369448
15	extr_only	extr_only	7	2018-08-29	2.708	-0.330221
16	fluct_s3	fluctuating	7	2018-08-29	6.04457	0.472727
16	fluct_s3	fluctuating	7	2018-08-29	5.01878	0.286754
16	fluct_s3	fluctuating	7	2018-08-29	2.13868	-0.566244
16	fluct_s3	fluctuating	7	2018-08-29	5.15228	0.313007
16	fluct_s3	fluctuating	7	2018-08-29	5.48921	0.376352
16	fluct_s3	fluctuating	7	2018-08-29	4.36564	0.147332
18	extr_only	extr_only	7	2018-08-29	3.6948	-0.0195068
18	extr_only	extr_only	7	2018-08-29	4.26052	0.122958
18	extr_only	extr_only	7	2018-08-29	3.41223	-0.0990676
18	extr_only	extr_only	7	2018-08-29	3.61643	-0.0409446
18	extr_only	extr_only	7	2018-08-29	4.8648	0.255592
18	extr_only	extr_only	7	2018-08-29	5.46745	0.372379
19	fluct_s1	fluctuating	7	2018-08-29	4.92576	0.268045
19	fluct_s1	fluctuating	7	2018-08-29	6.20537	0.498981
19	fluct_s1	fluctuating	7	2018-08-29	2.92198	-0.254171
19	fluct_s1	fluctuating	7	2018-08-29	1.70579	-0.792403
19	fluct_s1	fluctuating	7	2018-08-29	13.1512	1.25008
19	fluct_s1	fluctuating	7	2018-08-29	5.15469	0.313474
20	fluct_s2	fluctuating	7	2018-08-29	4.74695	0.231069
20	fluct_s2	fluctuating	7	2018-08-29	7.59122	0.70056
20	fluct_s2	fluctuating	7	2018-08-29	5.13093	0.308854
20	fluct_s2	fluctuating	7	2018-08-29	3.51385	-0.0697204
20	fluct_s2	fluctuating	7	2018-08-29	3.44283	-0.0901392
20	fluct_s2	fluctuating	7	2018-08-29	5.47986	0.374646
21	fixed	fixed	7	2018-08-29	4.23952	0.118016
21	fixed	fixed	7	2018-08-29	2.4075	-0.447846
21	fixed	fixed	7	2018-08-29	1.90049	-0.684323
21	fixed	fixed	7	2018-08-29	2.95889	-0.241619
21	fixed	fixed	7	2018-08-29	2.50689	-0.40739
21	fixed	fixed	7	2018-08-29	1.68679	-0.803604
22	fluct_s2	fluctuating	7	2018-08-29	5.41764	0.363228
22	fluct_s2	fluctuating	7	2018-08-29	4.25631	0.121971
22	fluct_s2	fluctuating	7	2018-08-29	4.82179	0.246712
22	fluct_s2	fluctuating	7	2018-08-29	4.62566	0.205187
22	fluct_s2	fluctuating	7	2018-08-29	3.51461	-0.0695039
22	fluct_s2	fluctuating	7	2018-08-29	2.74369	-0.317129
23	fixed	fixed	7	2018-08-29	2.5023	-0.409222
23	fixed	fixed	7	2018-08-29	4.14188	0.0947179
23	fixed	fixed	7	2018-08-29	4.3916	0.153261
23	fixed	fixed	7	2018-08-29	3.07073	-0.204517
23	fixed	fixed	7	2018-08-29	3.6322	-0.0365948
23	fixed	fixed	7	2018-08-29	3.85981	0.0241848
1	fluct_s3	fluctuating	8	2018-09-10	3.42423	-0.388948
1	fluct_s3	fluctuating	8	2018-09-10	3.73552	-0.301937
1	fluct_s3	fluctuating	8	2018-09-10	4.08369	-0.212824
1	fluct_s3	fluctuating	8	2018-09-10	3.28375	-0.430837
1	fluct_s3	fluctuating	8	2018-09-10	3.22909	-0.447623
1	fluct_s3	fluctuating	8	2018-09-10	3.36365	-0.406799
2	fluct_s3	fluctuating	8	2018-09-10	3.56363	-0.349044
2	fluct_s3	fluctuating	8	2018-09-10	4.0591	-0.218865
2	fluct_s3	fluctuating	8	2018-09-10	4.18287	-0.188827
2	fluct_s3	fluctuating	8	2018-09-10	3.65696	-0.323193
2	fluct_s3	fluctuating	8	2018-09-10	3.42155	-0.389732
2	fluct_s3	fluctuating	8	2018-09-10	3.71874	-0.306441
3	extr_only	extr_only	8	2018-09-10	4.07928	-0.213904
3	extr_only	extr_only	8	2018-09-10	3.08689	-0.49266
3	extr_only	extr_only	8	2018-09-10	3.31615	-0.421019
3	extr_only	extr_only	8	2018-09-10	4.46876	-0.122713
3	extr_only	extr_only	8	2018-09-10	4.43062	-0.131284
3	extr_only	extr_only	8	2018-09-10	4.167	-0.192628
5	fluct_s1	fluctuating	8	2018-09-10	3.09805	-0.489053
5	fluct_s1	fluctuating	8	2018-09-10	3.80699	-0.282986
5	fluct_s1	fluctuating	8	2018-09-10	3.86925	-0.266763
5	fluct_s1	fluctuating	8	2018-09-10	2.47974	-0.711672
5	fluct_s1	fluctuating	8	2018-09-10	3.84805	-0.272258
5	fluct_s1	fluctuating	8	2018-09-10	3.13228	-0.478064
6	fixed	fixed	8	2018-09-10	4.44084	-0.12898
6	fixed	fixed	8	2018-09-10	5.74528	0.128554
6	fixed	fixed	8	2018-09-10	5.33237	0.0539709
6	fixed	fixed	8	2018-09-10	6.45621	0.245218
6	fixed	fixed	8	2018-09-10	6.7599	0.291183
6	fixed	fixed	8	2018-09-10	6.27613	0.216929
7	fluct_s2	fluctuating	8	2018-09-10	4.3287	-0.154557
7	fluct_s2	fluctuating	8	2018-09-10	4.04813	-0.22157
7	fluct_s2	fluctuating	8	2018-09-10	3.34683	-0.41181
7	fluct_s2	fluctuating	8	2018-09-10	3.2306	-0.447156
7	fluct_s2	fluctuating	8	2018-09-10	4.70927	-0.0702918
7	fluct_s2	fluctuating	8	2018-09-10	4.51435	-0.112563
8	fixed	fixed	8	2018-09-10	5.27503	0.0431596
8	fixed	fixed	8	2018-09-10	4.98411	-0.0135693
8	fixed	fixed	8	2018-09-10	4.62408	-0.0885469
8	fixed	fixed	8	2018-09-10	4.21556	-0.181043
8	fixed	fixed	8	2018-09-10	8.32661	0.499632
8	fixed	fixed	8	2018-09-10	7.69259	0.420433
9	fluct_s2	fluctuating	8	2018-09-10	3.79456	-0.286257
9	fluct_s2	fluctuating	8	2018-09-10	4.86699	-0.0373485
9	fluct_s2	fluctuating	8	2018-09-10	4.93417	-0.0236391
9	fluct_s2	fluctuating	8	2018-09-10	9.20917	0.600375
9	fluct_s2	fluctuating	8	2018-09-10	11.3017	0.805128
9	fluct_s2	fluctuating	8	2018-09-10	12.2602	0.886537
10	fluct_s1	fluctuating	8	2018-09-10	6.16141	0.198481
10	fluct_s1	fluctuating	8	2018-09-10	6.29072	0.219251
10	fluct_s1	fluctuating	8	2018-09-10	6.4575	0.245417
10	fluct_s1	fluctuating	8	2018-09-10	4.77943	-0.0555026
10	fluct_s1	fluctuating	8	2018-09-10	7.88185	0.444737
10	fluct_s1	fluctuating	8	2018-09-10	7.16565	0.349475
11	fluct_s3	fluctuating	8	2018-09-10	3.99762	-0.234126
11	fluct_s3	fluctuating	8	2018-09-10	4.38902	-0.140718
11	fluct_s3	fluctuating	8	2018-09-10	4.55395	-0.103831
11	fluct_s3	fluctuating	8	2018-09-10	3.74261	-0.300042
11	fluct_s3	fluctuating	8	2018-09-10	3.9287	-0.251517
11	fluct_s3	fluctuating	8	2018-09-10	4.46793	-0.1229
13	extr_only	extr_only	8	2018-09-10	3.53402	-0.357389
13	extr_only	extr_only	8	2018-09-10	5.14521	0.0182407
13	extr_only	extr_only	8	2018-09-10	4.74305	-0.0631439
13	extr_only	extr_only	8	2018-09-10	3.58878	-0.342012
13	extr_only	extr_only	8	2018-09-10	3.50762	-0.364887
13	extr_only	extr_only	8	2018-09-10	3.90269	-0.258158
14	fluct_s1	fluctuating	8	2018-09-10	3.63412	-0.329459
14	fluct_s1	fluctuating	8	2018-09-10	4.34789	-0.150135
14	fluct_s1	fluctuating	8	2018-09-10	4.14692	-0.197459
14	fluct_s1	fluctuating	8	2018-09-10	3.92071	-0.253552
14	fluct_s1	fluctuating	8	2018-09-10	4.43246	-0.13087
14	fluct_s1	fluctuating	8	2018-09-10	6.36107	0.230372
15	extr_only	extr_only	8	2018-09-10	2.81579	-0.584581
15	extr_only	extr_only	8	2018-09-10	3.24337	-0.443211
15	extr_only	extr_only	8	2018-09-10	2.08747	-0.883871
15	extr_only	extr_only	8	2018-09-10	3.255	-0.439632
15	extr_only	extr_only	8	2018-09-10	3.10976	-0.48528
15	extr_only	extr_only	8	2018-09-10	3.36614	-0.406057
16	fluct_s3	fluctuating	8	2018-09-10	8.37628	0.505579
16	fluct_s3	fluctuating	8	2018-09-10	7.2172	0.356642
16	fluct_s3	fluctuating	8	2018-09-10	2.76767	-0.601818
16	fluct_s3	fluctuating	8	2018-09-10	3.6113	-0.335758
16	fluct_s3	fluctuating	8	2018-09-10	5.44282	0.0744721
16	fluct_s3	fluctuating	8	2018-09-10	4.51157	-0.113178
18	extr_only	extr_only	8	2018-09-10	4.70048	-0.0721606
18	extr_only	extr_only	8	2018-09-10	6.4456	0.243574
18	extr_only	extr_only	8	2018-09-10	3.46521	-0.377051
18	extr_only	extr_only	8	2018-09-10	5.94725	0.163104
18	extr_only	extr_only	8	2018-09-10	6.39127	0.235108
18	extr_only	extr_only	8	2018-09-10	4.1557	-0.195345
19	fluct_s1	fluctuating	8	2018-09-10	5.98104	0.168769
19	fluct_s1	fluctuating	8	2018-09-10	5.12627	0.0145528
19	fluct_s1	fluctuating	8	2018-09-10	3.08658	-0.492761
19	fluct_s1	fluctuating	8	2018-09-10	4.94598	-0.0212497
19	fluct_s1	fluctuating	8	2018-09-10	10.8995	0.768897
19	fluct_s1	fluctuating	8	2018-09-10	9.81643	0.664233
20	fluct_s2	fluctuating	8	2018-09-10	5.92874	0.159987
20	fluct_s2	fluctuating	8	2018-09-10	8.10624	0.47281
20	fluct_s2	fluctuating	8	2018-09-10	6.93426	0.31665
20	fluct_s2	fluctuating	8	2018-09-10	8.0749	0.468936
20	fluct_s2	fluctuating	8	2018-09-10	8.26879	0.492664
20	fluct_s2	fluctuating	8	2018-09-10	4.74941	-0.0618051
21	fixed	fixed	8	2018-09-10	3.84566	-0.27288
21	fixed	fixed	8	2018-09-10	3.93257	-0.250532
21	fixed	fixed	8	2018-09-10	3.97448	-0.239931
21	fixed	fixed	8	2018-09-10	3.3991	-0.396314
21	fixed	fixed	8	2018-09-10	4.52128	-0.11103
21	fixed	fixed	8	2018-09-10	3.36985	-0.404958
22	fluct_s2	fluctuating	8	2018-09-10	5.1237	0.0140529
22	fluct_s2	fluctuating	8	2018-09-10	4.81259	-0.0485902
22	fluct_s2	fluctuating	8	2018-09-10	6.05659	0.181323
22	fluct_s2	fluctuating	8	2018-09-10	4.84358	-0.0421706
22	fluct_s2	fluctuating	8	2018-09-10	4.96587	-0.0172366
22	fluct_s2	fluctuating	8	2018-09-10	3.99513	-0.23475
23	fixed	fixed	8	2018-09-10	5.24546	0.0375388
23	fixed	fixed	8	2018-09-10	3.9122	-0.255724
23	fixed	fixed	8	2018-09-10	3.82441	-0.27842
23	fixed	fixed	8	2018-09-10	4.76639	-0.058235
23	fixed	fixed	8	2018-09-10	4.49223	-0.117476
23	fixed	fixed	8	2018-09-10	5.03019	-0.00436616
1	fluct_s3	fluctuating	9	2018-09-21	5.01627	0.483673
1	fluct_s3	fluctuating	9	2018-09-21	4.09582	0.280954
1	fluct_s3	fluctuating	9	2018-09-21	5.11202	0.502582
1	fluct_s3	fluctuating	9	2018-09-21	6.11861	0.682321
1	fluct_s3	fluctuating	9	2018-09-21	6.90095	0.802646
1	fluct_s3	fluctuating	9	2018-09-21	5.49631	0.575064
2	fluct_s3	fluctuating	9	2018-09-21	3.72446	0.185909
2	fluct_s3	fluctuating	9	2018-09-21	3.91409	0.235569
2	fluct_s3	fluctuating	9	2018-09-21	3.72814	0.186895
2	fluct_s3	fluctuating	9	2018-09-21	3.98421	0.253325
2	fluct_s3	fluctuating	9	2018-09-21	3.61513	0.156115
2	fluct_s3	fluctuating	9	2018-09-21	4.39926	0.352422
3	extr_only	extr_only	9	2018-09-21	3.77884	0.200403
3	extr_only	extr_only	9	2018-09-21	3.77826	0.200251
3	extr_only	extr_only	9	2018-09-21	3.7127	0.182745
3	extr_only	extr_only	9	2018-09-21	4.27248	0.32318
3	extr_only	extr_only	9	2018-09-21	5.07588	0.495486
3	extr_only	extr_only	9	2018-09-21	3.71098	0.182283
5	fluct_s1	fluctuating	9	2018-09-21	4.30837	0.331547
5	fluct_s1	fluctuating	9	2018-09-21	4.53022	0.381757
5	fluct_s1	fluctuating	9	2018-09-21	4.73159	0.425247
5	fluct_s1	fluctuating	9	2018-09-21	4.7325	0.425441
5	fluct_s1	fluctuating	9	2018-09-21	3.87036	0.224335
5	fluct_s1	fluctuating	9	2018-09-21	4.68896	0.416198
6	fixed	fixed	9	2018-09-21	2.31375	-0.290145
6	fixed	fixed	9	2018-09-21	2.32035	-0.287296
6	fixed	fixed	9	2018-09-21	3.85147	0.219441
6	fixed	fixed	9	2018-09-21	3.26523	0.0543183
6	fixed	fixed	9	2018-09-21	2.93617	-0.0519087
6	fixed	fixed	9	2018-09-21	4.05101	0.269952
7	fluct_s2	fluctuating	9	2018-09-21	2.33339	-0.28169
7	fluct_s2	fluctuating	9	2018-09-21	1.66617	-0.618487
7	fluct_s2	fluctuating	9	2018-09-21	3.26363	0.0538257
7	fluct_s2	fluctuating	9	2018-09-21	2.36259	-0.269254
7	fluct_s2	fluctuating	9	2018-09-21	2.53636	-0.198284
7	fluct_s2	fluctuating	9	2018-09-21	2.13372	-0.371146
8	fixed	fixed	9	2018-09-21	3.19872	0.0337365
8	fixed	fixed	9	2018-09-21	3.82528	0.21262
8	fixed	fixed	9	2018-09-21	3.12467	0.0103152
8	fixed	fixed	9	2018-09-21	3.83698	0.215672
8	fixed	fixed	9	2018-09-21	4.56949	0.390389
8	fixed	fixed	9	2018-09-21	4.92981	0.466287
9	fluct_s2	fluctuating	9	2018-09-21	4.35763	0.342915
9	fluct_s2	fluctuating	9	2018-09-21	5.4051	0.558329
9	fluct_s2	fluctuating	9	2018-09-21	5.33074	0.544476
9	fluct_s2	fluctuating	9	2018-09-21	6.14584	0.686762
9	fluct_s2	fluctuating	9	2018-09-21	5.80411	0.629553
9	fluct_s2	fluctuating	9	2018-09-21	4.72144	0.4231
10	fluct_s1	fluctuating	9	2018-09-21	5.99794	0.662403
10	fluct_s1	fluctuating	9	2018-09-21	5.27932	0.534785
10	fluct_s1	fluctuating	9	2018-09-21	6.15537	0.688311
10	fluct_s1	fluctuating	9	2018-09-21	5.73258	0.617152
10	fluct_s1	fluctuating	9	2018-09-21	2.97935	-0.0373089
10	fluct_s1	fluctuating	9	2018-09-21	5.93268	0.651462
11	fluct_s3	fluctuating	9	2018-09-21	3.51137	0.126994
11	fluct_s3	fluctuating	9	2018-09-21	4.50672	0.376556
11	fluct_s3	fluctuating	9	2018-09-21	4.49298	0.373503
11	fluct_s3	fluctuating	9	2018-09-21	2.35229	-0.273626
11	fluct_s3	fluctuating	9	2018-09-21	2.4972	-0.213843
11	fluct_s3	fluctuating	9	2018-09-21	1.88643	-0.494329
13	extr_only	extr_only	9	2018-09-21	3.0732	-0.00629316
13	extr_only	extr_only	9	2018-09-21	2.90567	-0.0623484
13	extr_only	extr_only	9	2018-09-21	1.77209	-0.556855
13	extr_only	extr_only	9	2018-09-21	2.14569	-0.365552
13	extr_only	extr_only	9	2018-09-21	1.82871	-0.5254
13	extr_only	extr_only	9	2018-09-21	4.40403	0.353506
14	fluct_s1	fluctuating	9	2018-09-21	3.29336	0.0628953
14	fluct_s1	fluctuating	9	2018-09-21	3.65034	0.165808
14	fluct_s1	fluctuating	9	2018-09-21	4.17336	0.299709
14	fluct_s1	fluctuating	9	2018-09-21	3.49109	0.121202
14	fluct_s1	fluctuating	9	2018-09-21	3.60958	0.154577
14	fluct_s1	fluctuating	9	2018-09-21	4.9376	0.467866
15	extr_only	extr_only	9	2018-09-21	2.66429	-0.149076
15	extr_only	extr_only	9	2018-09-21	2.36441	-0.268486
15	extr_only	extr_only	9	2018-09-21	2.50987	-0.208784
15	extr_only	extr_only	9	2018-09-21	1.71289	-0.590831
15	extr_only	extr_only	9	2018-09-21	2.15906	-0.359341
15	extr_only	extr_only	9	2018-09-21	2.38068	-0.261627
16	fluct_s3	fluctuating	9	2018-09-21	4.7012	0.418805
16	fluct_s3	fluctuating	9	2018-09-21	5.90658	0.647053
16	fluct_s3	fluctuating	9	2018-09-21	4.57788	0.392222
16	fluct_s3	fluctuating	9	2018-09-21	3.61747	0.156761
16	fluct_s3	fluctuating	9	2018-09-21	3.78177	0.201179
16	fluct_s3	fluctuating	9	2018-09-21	6.43615	0.732917
18	extr_only	extr_only	9	2018-09-21	3.31849	0.0704975
18	extr_only	extr_only	9	2018-09-21	4.62047	0.401484
18	extr_only	extr_only	9	2018-09-21	5.37265	0.552308
18	extr_only	extr_only	9	2018-09-21	5.65997	0.604405
18	extr_only	extr_only	9	2018-09-21	5.81573	0.631553
18	extr_only	extr_only	9	2018-09-21	5.49061	0.574026
19	fluct_s1	fluctuating	9	2018-09-21	3.99087	0.254996
19	fluct_s1	fluctuating	9	2018-09-21	4.1474	0.293468
19	fluct_s1	fluctuating	9	2018-09-21	5.42832	0.562617
19	fluct_s1	fluctuating	9	2018-09-21	6.07421	0.675039
19	fluct_s1	fluctuating	9	2018-09-21	9.03579	1.07218
19	fluct_s1	fluctuating	9	2018-09-21	8.14313	0.968161
20	fluct_s2	fluctuating	9	2018-09-21	5.36319	0.550546
20	fluct_s2	fluctuating	9	2018-09-21	4.75193	0.429538
20	fluct_s2	fluctuating	9	2018-09-21	5.27993	0.534899
20	fluct_s2	fluctuating	9	2018-09-21	3.3419	0.0775263
20	fluct_s2	fluctuating	9	2018-09-21	3.70997	0.182011
20	fluct_s2	fluctuating	9	2018-09-21	4.52856	0.381392
21	fixed	fixed	9	2018-09-21	3.10376	0.00360151
21	fixed	fixed	9	2018-09-21	3.16307	0.0225298
21	fixed	fixed	9	2018-09-21	3.27999	0.0588276
21	fixed	fixed	9	2018-09-21	2.97135	-0.0399959
21	fixed	fixed	9	2018-09-21	2.69157	-0.13889
21	fixed	fixed	9	2018-09-21	2.57808	-0.18197
22	fluct_s2	fluctuating	9	2018-09-21	4.69302	0.417062
22	fluct_s2	fluctuating	9	2018-09-21	4.27379	0.323487
22	fluct_s2	fluctuating	9	2018-09-21	3.98231	0.25285
22	fluct_s2	fluctuating	9	2018-09-21	4.28381	0.325829
22	fluct_s2	fluctuating	9	2018-09-21	5.39481	0.556425
22	fluct_s2	fluctuating	9	2018-09-21	4.92969	0.466263
23	fixed	fixed	9	2018-09-21	3.93385	0.240604
23	fixed	fixed	9	2018-09-21	5.16682	0.513245
23	fixed	fixed	9	2018-09-21	3.25771	0.0520111
23	fixed	fixed	9	2018-09-21	3.82699	0.213065
23	fixed	fixed	9	2018-09-21	4.3744	0.346755
23	fixed	fixed	9	2018-09-21	4.75767	0.430746
4	cont	cont	1	2018-05-22	3.44368	0.335056
4	cont	cont	1	2018-05-22	2.63329	0.06675
4	cont	cont	1	2018-05-22	1.95739	-0.229872
4	cont	cont	1	2018-05-22	2.25411	-0.088729
4	cont	cont	1	2018-05-22	3.03317	0.208125
4	cont	cont	1	2018-05-22	2.50167	0.0154745
12	cont	cont	1	2018-05-22	1.54191	-0.468465
12	cont	cont	1	2018-05-22	1.50723	-0.491212
12	cont	cont	1	2018-05-22	0.655859	-1.32329
12	cont	cont	1	2018-05-22	1.35117	-0.60051
12	cont	cont	1	2018-05-22	1.37396	-0.583785
12	cont	cont	1	2018-05-22	1.54641	-0.465549
17	cont	cont	1	2018-05-22	2.92078	0.170367
17	cont	cont	1	2018-05-22	3.03892	0.210017
17	cont	cont	1	2018-05-22	3.02895	0.206734
17	cont	cont	1	2018-05-22	3.35257	0.308243
17	cont	cont	1	2018-05-22	3.37162	0.313911
17	cont	cont	1	2018-05-22	3.07997	0.223437
24	cont	cont	1	2018-05-22	2.84479	0.144006
24	cont	cont	1	2018-05-22	4.09823	0.509072
24	cont	cont	1	2018-05-22	3.7069	0.408712
24	cont	cont	1	2018-05-22	3.29703	0.291538
24	cont	cont	1	2018-05-22	3.38551	0.318021
24	cont	cont	1	2018-05-22	2.52091	0.0231364
4	cont	cont	2	2018-05-30	4.90964	0.238786
4	cont	cont	2	2018-05-30	3.4613	-0.110771
4	cont	cont	2	2018-05-30	2.32623	-0.508166
4	cont	cont	2	2018-05-30	3.42108	-0.12246
4	cont	cont	2	2018-05-30	4.17244	0.0760868
4	cont	cont	2	2018-05-30	4.10293	0.0592873
12	cont	cont	2	2018-05-30	3.60391	-0.0703958
12	cont	cont	2	2018-05-30	2.58375	-0.403174
12	cont	cont	2	2018-05-30	3.16334	-0.200787
12	cont	cont	2	2018-05-30	3.88664	0.00512958
12	cont	cont	2	2018-05-30	3.3684	-0.137976
12	cont	cont	2	2018-05-30	4.00823	0.0359338
17	cont	cont	2	2018-05-30	3.26546	-0.169014
17	cont	cont	2	2018-05-30	3.9224	0.0142887
17	cont	cont	2	2018-05-30	3.10386	-0.219767
17	cont	cont	2	2018-05-30	3.33642	-0.147515
17	cont	cont	2	2018-05-30	3.74457	-0.032108
17	cont	cont	2	2018-05-30	2.93292	-0.276415
24	cont	cont	2	2018-05-30	8.93952	0.838066
24	cont	cont	2	2018-05-30	8.66776	0.807195
24	cont	cont	2	2018-05-30	8.48588	0.785989
24	cont	cont	2	2018-05-30	9.32481	0.880264
24	cont	cont	2	2018-05-30	7.9075	0.715397
24	cont	cont	2	2018-05-30	5.79977	0.405404
4	cont	cont	3	2018-06-20	2.12339	-0.41042
4	cont	cont	3	2018-06-20	1.86222	-0.541668
4	cont	cont	3	2018-06-20	3.54222	0.101318
4	cont	cont	3	2018-06-20	2.46316	-0.261992
4	cont	cont	3	2018-06-20	2.09497	-0.423897
4	cont	cont	3	2018-06-20	4.4968	0.339932
12	cont	cont	3	2018-06-20	2.59117	-0.211326
12	cont	cont	3	2018-06-20	2.78007	-0.140957
12	cont	cont	3	2018-06-20	2.80571	-0.131778
12	cont	cont	3	2018-06-20	2.97472	-0.0732846
12	cont	cont	3	2018-06-20	2.47278	-0.258092
12	cont	cont	3	2018-06-20	2.57171	-0.218865
17	cont	cont	3	2018-06-20	4.55374	0.352515
17	cont	cont	3	2018-06-20	4.20294	0.27235
17	cont	cont	3	2018-06-20	4.30588	0.296547
17	cont	cont	3	2018-06-20	3.90174	0.197988
17	cont	cont	3	2018-06-20	3.23659	0.0110863
17	cont	cont	3	2018-06-20	4.36055	0.309163
24	cont	cont	3	2018-06-20	3.34309	0.0434598
24	cont	cont	3	2018-06-20	3.70372	0.145902
24	cont	cont	3	2018-06-20	4.05206	0.23579
24	cont	cont	3	2018-06-20	4.32006	0.299835
24	cont	cont	3	2018-06-20	5.07517	0.460926
24	cont	cont	3	2018-06-20	4.64206	0.371723
4	cont	cont	4	2018-06-27	3.40122	0.100089
4	cont	cont	4	2018-06-27	2.67283	-0.14091
4	cont	cont	4	2018-06-27	3.28144	0.0642361
4	cont	cont	4	2018-06-27	3.69568	0.183118
4	cont	cont	4	2018-06-27	2.86921	-0.0700108
4	cont	cont	4	2018-06-27	3.15248	0.0241432
12	cont	cont	4	2018-06-27	3.43881	0.111081
12	cont	cont	4	2018-06-27	3.79901	0.210695
12	cont	cont	4	2018-06-27	2.28134	-0.299283
12	cont	cont	4	2018-06-27	3.89975	0.236868
12	cont	cont	4	2018-06-27	3.35667	0.0869034
12	cont	cont	4	2018-06-27	0.919119	-1.20839
17	cont	cont	4	2018-06-27	3.95052	0.249801
17	cont	cont	4	2018-06-27	3.73002	0.192367
17	cont	cont	4	2018-06-27	3.60439	0.158107
17	cont	cont	4	2018-06-27	3.04562	-0.0103401
17	cont	cont	4	2018-06-27	3.74906	0.197459
17	cont	cont	4	2018-06-27	3.29275	0.0676777
24	cont	cont	4	2018-06-27	3.65426	0.171847
24	cont	cont	4	2018-06-27	1.86029	-0.503312
24	cont	cont	4	2018-06-27	3.5038	0.129803
24	cont	cont	4	2018-06-27	5.06168	0.497652
24	cont	cont	4	2018-06-27	3.55011	0.142933
24	cont	cont	4	2018-06-27	3.88615	0.233373
4	cont	cont	5	2018-07-09	2.40249	0.0369829
4	cont	cont	5	2018-07-09	2.5002	0.076848
4	cont	cont	5	2018-07-09	2.64804	0.134299
4	cont	cont	5	2018-07-09	2.31194	-0.00143701
4	cont	cont	5	2018-07-09	2.17334	-0.0632578
4	cont	cont	5	2018-07-09	2.79359	0.187807
12	cont	cont	5	2018-07-09	1.57562	-0.384875
12	cont	cont	5	2018-07-09	1.36707	-0.526853
12	cont	cont	5	2018-07-09	1.96769	-0.16266
12	cont	cont	5	2018-07-09	1.32678	-0.556768
12	cont	cont	5	2018-07-09	1.54902	-0.401898
12	cont	cont	5	2018-07-09	1.88971	-0.203101
17	cont	cont	5	2018-07-09	2.88519	0.220067
17	cont	cont	5	2018-07-09	3.87587	0.515247
17	cont	cont	5	2018-07-09	3.01895	0.265388
17	cont	cont	5	2018-07-09	4.19201	0.593657
17	cont	cont	5	2018-07-09	3.41528	0.388736
17	cont	cont	5	2018-07-09	2.89227	0.222518
4	cont	cont	6	2018-08-13	6.29161	0.167986
4	cont	cont	6	2018-08-13	5.55843	0.0440857
4	cont	cont	6	2018-08-13	4.80762	-0.101028
4	cont	cont	6	2018-08-13	5.27121	-0.00897034
4	cont	cont	6	2018-08-13	4.39256	-0.191318
4	cont	cont	6	2018-08-13	5.59082	0.0498944
12	cont	cont	6	2018-08-13	7.6497	0.363435
12	cont	cont	6	2018-08-13	4.00531	-0.28361
12	cont	cont	6	2018-08-13	3.12723	-0.531083
12	cont	cont	6	2018-08-13	5.91917	0.106966
12	cont	cont	6	2018-08-13	2.89719	-0.607489
12	cont	cont	6	2018-08-13	4.60572	-0.143933
17	cont	cont	6	2018-08-13	6.46388	0.194999
17	cont	cont	6	2018-08-13	7.9892	0.40686
17	cont	cont	6	2018-08-13	7.68731	0.36834
17	cont	cont	6	2018-08-13	5.73649	0.0756169
17	cont	cont	6	2018-08-13	6.80175	0.245949
17	cont	cont	6	2018-08-13	8.82853	0.506758
24	cont	cont	6	2018-08-13	4.76125	-0.110721
24	cont	cont	6	2018-08-13	4.6808	-0.127763
24	cont	cont	6	2018-08-13	3.60833	-0.387985
24	cont	cont	6	2018-08-13	4.15798	-0.246202
24	cont	cont	6	2018-08-13	3.47875	-0.424558
24	cont	cont	6	2018-08-13	3.3382	-0.465799
4	cont	cont	7	2018-08-29	4.17986	0.103846
4	cont	cont	7	2018-08-29	4.13761	0.0936861
4	cont	cont	7	2018-08-29	4.10132	0.0848759
4	cont	cont	7	2018-08-29	3.98653	0.0564874
4	cont	cont	7	2018-08-29	3.39969	-0.102748
4	cont	cont	7	2018-08-29	2.80046	-0.296648
12	cont	cont	7	2018-08-29	3.95284	0.0480007
12	cont	cont	7	2018-08-29	4.14215	0.0947834
12	cont	cont	7	2018-08-29	2.52866	-0.398742
12	cont	cont	7	2018-08-29	3.81737	0.013129
12	cont	cont	7	2018-08-29	2.28523	-0.499964
12	cont	cont	7	2018-08-29	1.9621	-0.652419
17	cont	cont	7	2018-08-29	4.69673	0.220433
17	cont	cont	7	2018-08-29	4.5433	0.187221
17	cont	cont	7	2018-08-29	5.43605	0.36662
17	cont	cont	7	2018-08-29	4.39943	0.155041
17	cont	cont	7	2018-08-29	3.56246	-0.0559825
17	cont	cont	7	2018-08-29	4.55174	0.189077
24	cont	cont	7	2018-08-29	3.89003	0.0319839
24	cont	cont	7	2018-08-29	3.72738	-0.0107272
24	cont	cont	7	2018-08-29	4.33924	0.141268
24	cont	cont	7	2018-08-29	3.74278	-0.0066036
24	cont	cont	7	2018-08-29	4.35139	0.144062
24	cont	cont	7	2018-08-29	1.88755	-0.691152
4	cont	cont	8	2018-09-10	4.29728	-0.161841
4	cont	cont	8	2018-09-10	4.67108	-0.0784338
4	cont	cont	8	2018-09-10	7.16736	0.349713
4	cont	cont	8	2018-09-10	4.18557	-0.188182
4	cont	cont	8	2018-09-10	5.4954	0.084087
4	cont	cont	8	2018-09-10	4.49653	-0.116519
12	cont	cont	8	2018-09-10	5.44329	0.0745589
12	cont	cont	8	2018-09-10	5.77267	0.13331
12	cont	cont	8	2018-09-10	11.5421	0.826175
12	cont	cont	8	2018-09-10	5.08738	0.00693826
12	cont	cont	8	2018-09-10	9.17869	0.59706
12	cont	cont	8	2018-09-10	6.7679	0.292366
17	cont	cont	8	2018-09-10	3.67027	-0.319561
17	cont	cont	8	2018-09-10	4.03356	-0.225175
17	cont	cont	8	2018-09-10	5.75681	0.130558
17	cont	cont	8	2018-09-10	5.12524	0.0143519
17	cont	cont	8	2018-09-10	4.2013	-0.18443
17	cont	cont	8	2018-09-10	3.41633	-0.391258
24	cont	cont	8	2018-09-10	3.7783	-0.290551
24	cont	cont	8	2018-09-10	4.20702	-0.18307
24	cont	cont	8	2018-09-10	4.2032	-0.183978
24	cont	cont	8	2018-09-10	2.34409	-0.767926
24	cont	cont	8	2018-09-10	3.10621	-0.48642
24	cont	cont	8	2018-09-10	3.30535	-0.424281
4	cont	cont	9	2018-09-21	3.04639	-0.0150575
4	cont	cont	9	2018-09-21	2.96282	-0.0428714
4	cont	cont	9	2018-09-21	3.11495	0.0071992
4	cont	cont	9	2018-09-21	3.50429	0.124975
4	cont	cont	9	2018-09-21	3.05442	-0.0124224
4	cont	cont	9	2018-09-21	2.87275	-0.0737433
12	cont	cont	9	2018-09-21	2.94322	-0.0495086
12	cont	cont	9	2018-09-21	2.65603	-0.152182
12	cont	cont	9	2018-09-21	2.74812	-0.118097
12	cont	cont	9	2018-09-21	2.82073	-0.0920186
12	cont	cont	9	2018-09-21	2.79962	-0.0995289
12	cont	cont	9	2018-09-21	3.31657	0.0699189
17	cont	cont	9	2018-09-21	2.89856	-0.0648005
17	cont	cont	9	2018-09-21	2.64059	-0.15801
17	cont	cont	9	2018-09-21	2.68235	-0.142322
17	cont	cont	9	2018-09-21	3.65413	0.166844
17	cont	cont	9	2018-09-21	2.83316	-0.087621
17	cont	cont	9	2018-09-21	1.43946	-0.764743
24	cont	cont	9	2018-09-21	3.29738	0.0641147
24	cont	cont	9	2018-09-21	3.59184	0.149652
24	cont	cont	9	2018-09-21	3.91438	0.235644
24	cont	cont	9	2018-09-21	4.03802	0.266742
24	cont	cont	9	2018-09-21	3.53049	0.132423
24	cont	cont	9	2018-09-21	3.86221	0.222227

## Sheet: Supplementary_Figure_4
tr	tr_agg	plot	time	hill_0	hill_1	hill_2	date
cont	cont	4	T1	190	188.656	187.258	2018-05-22
cont	cont	4	T2	190	188.724	187.407	2018-07-25
cont	cont	4	T3	187	185.737	184.456	2018-08-13
cont	cont	4	T4	151	149.897	148.74	2018-09-21
cont	cont	12	T1	181	179.562	178.114	2018-05-22
cont	cont	12	T2	226	223.961	221.936	2018-07-25
cont	cont	12	T3	216	214.112	212.206	2018-08-13
cont	cont	12	T4	177	175.641	174.259	2018-09-21
cont	cont	17	T1	173	171.905	170.796	2018-05-22
cont	cont	17	T2	219	217.483	215.942	2018-07-25
cont	cont	17	T3	213	211.408	209.771	2018-08-13
cont	cont	17	T4	239	236.478	233.975	2018-09-21
extr_only	extr_only	3	T1	190	188.502	186.994	2018-05-22
extr_only	extr_only	3	T2	178	176.59	175.174	2018-07-25
extr_only	extr_only	3	T3	219	216.764	214.457	2018-08-13
extr_only	extr_only	3	T4	168	166.717	165.41	2018-09-21
extr_only	extr_only	13	T1	185	183.204	181.406	2018-05-22
extr_only	extr_only	13	T2	188	185.657	183.32	2018-07-25
extr_only	extr_only	13	T3	217	214.814	212.587	2018-08-13
extr_only	extr_only	13	T4	189	187.519	186.007	2018-09-21
extr_only	extr_only	18	T1	202	200.378	198.761	2018-05-22
extr_only	extr_only	18	T2	189	187.435	185.839	2018-07-25
extr_only	extr_only	18	T3	226	224.318	222.574	2018-08-13
extr_only	extr_only	18	T4	149	147.76	146.446	2018-09-21
fixed	fixed	6	T1	221	219.045	217.024	2018-05-22
fixed	fixed	6	T2	228	226.466	224.89	2018-07-25
fixed	fixed	6	T3	205	203.303	201.569	2018-08-13
fixed	fixed	6	T4	180	178.569	177.106	2018-09-21
fixed	fixed	8	T1	215	213.331	211.658	2018-05-22
fixed	fixed	8	T2	228	226.165	224.328	2018-07-25
fixed	fixed	8	T3	205	203.258	201.506	2018-08-13
fixed	fixed	8	T4	237	234.935	232.788	2018-09-21
fixed	fixed	23	T2	230	228.245	226.495	2018-07-25
fixed	fixed	23	T3	218	216.133	214.254	2018-08-13
fixed	fixed	23	T4	241	238.753	236.456	2018-09-21
fluct_s1	fluct	5	T1	245	243.133	241.284	2018-05-22
fluct_s1	fluct	5	T2	254	251.678	249.384	2018-07-25
fluct_s1	fluct	5	T3	154	152.596	151.205	2018-08-13
fluct_s1	fluct	5	T4	207	205.444	203.863	2018-09-21
fluct_s1	fluct	10	T1	191	189.172	187.332	2018-05-22
fluct_s1	fluct	10	T2	163	161.549	160.084	2018-07-25
fluct_s1	fluct	10	T3	154	152.761	151.486	2018-08-13
fluct_s1	fluct	10	T4	197	195.289	193.498	2018-09-21
fluct_s1	fluct	19	T1	238	235.643	233.32	2018-05-22
fluct_s1	fluct	19	T2	233	231.278	229.552	2018-07-25
fluct_s1	fluct	19	T3	228	226.389	224.716	2018-08-13
fluct_s1	fluct	19	T4	204	202.207	200.313	2018-09-21
fluct_s2	fluct	7	T1	202	200.412	198.799	2018-05-22
fluct_s2	fluct	7	T2	208	206.437	204.833	2018-07-25
fluct_s2	fluct	7	T3	225	223.321	221.581	2018-08-13
fluct_s2	fluct	7	T4	211	209.274	207.525	2018-09-21
fluct_s2	fluct	9	T1	189	187.021	185.043	2018-05-22
fluct_s2	fluct	9	T2	174	171.878	169.769	2018-07-25
fluct_s2	fluct	9	T3	146	144.555	143.081	2018-08-13
fluct_s2	fluct	9	T4	149	147.701	146.308	2018-09-21
fluct_s2	fluct	20	T1	214	212.069	210.139	2018-05-22
fluct_s2	fluct	20	T2	167	165.675	164.325	2018-07-25
fluct_s2	fluct	20	T3	191	189.536	188.03	2018-08-13
fluct_s2	fluct	20	T4	150	148.935	147.797	2018-09-21
fluct_s3	fluct	2	T1	198	196.196	194.411	2018-05-22
fluct_s3	fluct	2	T2	156	154.874	153.733	2018-07-25
fluct_s3	fluct	2	T3	151	149.747	148.5	2018-08-13
fluct_s3	fluct	2	T4	173	171.878	170.735	2018-09-21
fluct_s3	fluct	11	T1	182	180.636	179.28	2018-05-22
fluct_s3	fluct	11	T2	186	184.627	183.254	2018-07-25
fluct_s3	fluct	11	T3	194	192.353	190.668	2018-08-13
fluct_s3	fluct	11	T4	206	204.63	203.253	2018-09-21
fluct_s3	fluct	16	T1	229	227.308	225.583	2018-05-22
fluct_s3	fluct	16	T2	226	224.178	222.353	2018-07-25
fluct_s3	fluct	16	T3	241	239.245	237.421	2018-08-13
fluct_s3	fluct	16	T4	177	175.81	174.539	2018-09-21

## Sheet: Supplementary_Figure_6
id	cv_w	treat_agg	eta	eta_w	cv_w
B02	0.0626709	fluct	0.00848666	-0.463055	0.0626709
B03	0.0526444	extr_only	0.0167951	0.181009	0.0526444
B04	0.0810442	cont	0.141102	-0.0690606	0.0810442
B05	0.044544	fluct	0.218033	0.104533	0.044544
B06	0.0275135	fixed	0.0864527	0.0463581	0.0275135
B07	0.0220899	fluct	-0.0238108	0.378955	0.0220899
B08	0.0244373	fixed	0.00463849	0.421558	0.0244373
B09	0.0159695	fluct	0.393945	0.674816	0.0159695
B10	0.0234199	fluct	0.184899	0.428023	0.0234199
B11	0.0706913	fluct	-0.132053	-0.164187	0.0706913
B12	0.219347	cont	-0.099273	-0.54433	0.219347
B13	0.0194445	extr_only	0.0268666	0.187419	0.0194445
B16	0.0337319	fluct	0.0109798	0.278193	0.0337319
B17	0.0638165	cont	0.0474129	0.186997	0.0638165
B18	0.0675568	extr_only	0.213477	0.475883	0.0675568
B19	0.0816457	fluct	0.277894	0.51485	0.0816457
B20	0.0289232	fluct	0.19188	0.349643	0.0289232
B23	0.0365691	fixed	0.0921925	0.617759	0.0365691

## Sheet: Supplementary_Figure_9a
baseMean	log2FoldChange	lfcSE	stat	pvalue	padj	bin.id
1601.73	28.2051	3.7249	7.57204	3.67407e-14	9.1117e-13	bin.116
2103.67	28.0794	2.66967	10.5179	7.1448e-26	8.85955e-24	bin.78
1097.19	27.9164	3.12968	8.91987	4.66835e-19	1.92958e-17	bin.108
1436.03	27.6362	2.94354	9.38878	6.07012e-21	3.76348e-19	bin.28
337.344	27.5007	3.72492	7.38292	1.54859e-13	3.20043e-12	bin.30
200.001	25.6107	3.72493	6.87547	6.17869e-12	1.09451e-10	bin.50
451.987	25.4955	3.72493	6.84454	7.67218e-12	1.18919e-10	bin.117
76.9933	24.6733	3.72499	6.62372	3.50273e-11	4.82598e-10	bin.83
85.0183	24.5959	3.72498	6.60296	4.0303e-11	4.99757e-10	bin.89
8.07095	21.788	3.72577	5.84792	4.97763e-09	5.61115e-08	bin.97
17.2857	21.6075	3.72551	5.79987	6.63673e-09	6.85795e-08	bin.44
1208.52	20.0054	3.72623	5.3688	7.92609e-08	7.56027e-07	bin.130
13283.6	2.71115	0.802893	3.37672	0.000733546	0.00568498	bin.135
15092.5	2.05623	0.554679	3.70707	0.000209672	0.00173329	bin.11
41055.4	1.91449	0.456681	4.19218	2.76293e-05	0.000244716	bin.98
32942.4	-2.68532	0.896241	-2.9962	0.0027337	0.0188322	bin.64
18287.8	-2.76651	0.888767	-3.11275	0.00185354	0.01352	bin.55
933.307	-30	3.69895	-8.11041	5.04482e-16	1.56389e-14	bin.69

## Sheet: Supplementary_Figure_9b
log2FoldChange	lfcSE	stat	pvalue	padj	bin.id
28.5499	3.71253	7.69015	1.46957e-14	6.07424e-13	bin.28
27.7427	3.3615	8.25307	1.54381e-16	1.91432e-14	bin.78
27.7262	4.71167	5.88458	3.99056e-09	3.5345e-08	bin.116
27.5649	4.71167	5.85034	4.90563e-09	4.05532e-08	bin.117
25.5561	3.95089	6.46846	9.90071e-11	1.37218e-09	bin.108
23.032	4.712	4.88794	1.01898e-06	7.89712e-06	bin.50
22.2291	4.71228	4.71728	2.39018e-06	1.64657e-05	bin.44
21.299	4.71296	4.51923	6.20639e-06	4.05049e-05	bin.89
-1.95768	0.751933	-2.60353	0.0092268	0.0457649	bin.6
-2.83237	0.812721	-3.48504	0.000492055	0.00290547	bin.80
-4.49202	1.13912	-3.94342	8.0329e-05	0.00049804	bin.64
-4.86561	1.44684	-3.36293	0.000771199	0.00434676	bin.23
-5.26601	1.67112	-3.15118	0.00162613	0.00876694	bin.10
-6.53909	2.19773	-2.97538	0.00292626	0.015119	bin.17
-12.2999	4.76048	-2.58376	0.00977299	0.0466097	bin.83
-23.1404	4.76048	-4.86092	1.16839e-06	8.52236e-06	bin.130
-28.9412	4.72393	-6.12652	8.98203e-10	8.56747e-09	bin.132
-29.0538	4.72393	-6.15036	7.7308e-10	7.9885e-09	bin.107
-29.8132	4.72392	-6.3111	2.77054e-10	3.12315e-09	bin.69
-30	3.82544	-7.84223	4.42606e-15	2.74416e-13	bin.57

[truncated: 1 more sheets: Supplementary_Figure_10]
