# Supplementary material for: Legacies of temperature fluctuations promote stability in marine biofilm communities
Source: Nat Commun. 2025 Mar 11;16:2442. doi: 10.1038/s41467-025-57258-y (PMC11897366; doi:10.1038/s41467-025-57258-y)
Supplement: Supplementary file 4 — Source Data [file 41467_2025_57258_MOESM4_ESM.zip › Source_Data/Source_Data_Supplementary_Tables.xlsx]

## Sheet: Supplementary_Table_1
Supplementary Table 1: Summary of results of Generalized Linear Mixed Effect Models testing for the effects of warming regimes on richness (n° of MAGs; q=0), Shannon diversity (q=1) and Simpson diversity (q=2) of biofilm. community. The significance of fixed effects was tested using a two-sided Wald z-test. P-values for contrasts at the last sampling date were corrected using the false discovery …
Term	Estimate	SE	CI_low	CI_high	z	Pr(>|z|)
(Intercept)	67.926	3.567	60.934	74.918	19.042	0
Fixed	6.061	5.952	-5.605	17.726	1.018	0.309
Fluctuating	-1.864	4.505	-11.009	7.281	-0.414	0.681
Fixed vs. Fluctuating	4.196	5.502	-6.973	15.365	0.763	0.451
Time	0.079	0.102	-0.121	0.279	0.774	0.439
Fixed x Time	-0.018	0.151	-0.313	0.277	-0.119	0.905
Fluctuating x Time	0.134	0.12	-0.11	0.379	1.116	0.272
(Fixed vs Fluctuating) x Time	0.116	0.128	-0.143	0.376	0.912	0.368
Random effects
τ00 Plot	4.754
τ11 Plot.Time	0
σ	8.005
ICC	0.26
N Plot	18
Observations	48
Marginal R2 / Conditional R2	0.19 / 0.30
AICc	384.34
Contrasts at last sampling date
Term	Estimate	SE	CI_low	CI_high	t	p
Control vs Fixed	-5.02	7.419	-20.081	10.04	-0.677	0.503
Control vs Fluct	5.93	6.063	-6.378	18.238	0.978	0.335
Fixed vs. Fluctuating	10.95	6.047	-1.326	23.226	1.811	0.079
Shannon diversity (n° MAGs, q=1)
Term	Estimate	SE	CI_low	CI_high	z	Pr(>|z|)
(Intercept)	15.534	2.196	11.229	19.838	7.073	0
Fixed	6.696	3.734	-0.623	14.014	1.793	0.073
Fluctuating	1.12	2.804	-4.572	6.813	0.4	0.692
Fixed vs. Fluctuating	7.816	3.487	0.738	14.895	2.242	0.031
Time	0.014	0.045	-0.074	0.103	0.319	0.75
Fixed x Time	0.086	0.065	-0.042	0.214	1.321	0.186
Fluctuating x Time	0.134	0.12	-0.11	0.379	1.116	0.272
(Fixed vs Fluctuating) x Time	0.116	0.128	-0.143	0.376	0.912	0.368
Random effects
τ00 Plot	4.374
τ11 Plot.Time	0.001
σ	3.403
ICC	0.66
N Plot	18
Observations	48
Marginal R2 / Conditional R2	0.62 / 0.78
AICc	321.48
Contrasts at last sampling date
Term	Estimate	SE	CI_low	CI_high	t	p
Control vs Fixed	-11.694	4.268	-20.358	-3.03	-2.74	0.01
Control vs Fluct	-3.759	3.401	-10.663	3.145	-1.105	0.277
Fixed vs. Fluctuating	7.935	3.646	0.533	15.338	2.176	0.036
Simpson diversity (n° MAGs, q=2)
	Estimate	SE	CI_low	CI_high	z	Pr(>|z|)
(Intercept)	8.044	1.515	5.075	11.013	5.31	0
Fixed	5.131	2.561	0.112	10.15	2.004	0.045
Fluctuating	1.061	1.928	-2.852	4.974	0.55	0.586
Fixed vs. Fluctuating	6.192	2.384	1.352	11.032	2.597	0.014
Time	-0.002	0.04	-0.08	0.075	-0.057	0.955
Fixed x Time	0.081	0.057	-0.031	0.193	1.421	0.155
Fluctuating x Time	-0.068	0.046	-0.161	0.026	-1.462	0.153
(Fixed vs Fluctuating) x Time	0.014	0.048	-0.083	0.11	0.287	0.776
Random effects
τ00 Plot	2.766
τ11 Plot.Time	0.031
σ	2.691
ICC	0.61
N Plot	18
Observations	48
Marginal R2 / Conditional R2	0.40 / 0.74
AICc	295.34
Contrasts at last sampling date
Term	Estimate	SE	CI_low	CI_high	t	p
Control vs Fixed	-9.841	3.352	-16.647	-3.035	-2.935	0.018
Control vs Fluct	-2.858	2.709	-8.357	2.641	-1.055	0.299
Fixed vs. Fluctuating	6.983	2.793	1.312	12.654	2.5	0.026

## Sheet: Supplementary_Table_2
Supplementary Table 2: Summary of results of Generalized Linear Mixed Effect Models testing for the effects of warming regimes on richness (q=0), Shannon diversity (q = 1) and Simpson diversity (q=2) of biofilm community. This analysis is based on data derived from the reconstruction and quantification of 16S rRNA contigs. The significance of fixed effects was tested using a two-sided Wald z-test…
Richness (q=0)
Term	Estimate	SE	CI_low	CI_high	z	Pr(>|t|)
(Intercept)	194.141	7.2944	179.845	208.438	26.6153	0
Fixed	25.6836	12.1438	1.8822	49.485	2.115	0.0344
Fluctuating	-1.339	9.0894	-19.5866	16.9087	-0.1473	0.8835
Fixed vs. Fluctuating	24.3447	11.1165	2.0274	46.6619	2.19	0.0331
Time	0.0617	0.1157	-0.165	0.2884	0.5337	0.5936
Fixed x Time	-0.1039	0.1933	-0.4828	0.275	-0.5375	0.5909
Fluctuating x Time	0.2694	0.1396	-0.0109	0.5496	1.9297	0.0592
(Fixed vs Fluctuating) x Time	0.1655	0.1737	-0.1832	0.5141	0.9527	0.3452
Random effects	SD
τ00 plot	12.5398
σ	20.6738
N pl	18
Observations	65
Marginal R2 / Conditional R2	0.30/0.56
AICc	603.466
Contrasts at last sampling date
Term	Estimate	SE	CI_low	CI_high	t	p
Control vs Fixed	-19.657	16.2051	-52.19	12.876	-1.213	0.2307
Control vs Fluct	14.2844	12.7927	-11.398	39.9668	1.1166	0.2694
Fixed vs. Fluctuating	33.9414	13.9431	5.9494	61.9333	2.4343	0.0185
Shannon diversity (q = 1)
Term	Estimate	SE	CI_low	CI_high	z	Pr(>|t|)
(Intercept)	192.504	7.2513	178.292	206.716	26.5474	0
Fixed	25.5257	12.0745	1.8601	49.1913	2.114	0.0345
Fluctuating	-1.3666	9.0375	-19.4935	16.7604	-0.1512	0.8804
Fixed vs. Fluctuating	24.1591	11.0548	1.986	46.3322	2.1854	0.0333
Time	0.0594	0.1146	-0.1652	0.2839	0.5183	0.6043
Fixed x Time	-0.1023	0.1915	-0.4776	0.2729	-0.5344	0.593
Fluctuating x Time	0.2636	0.1383	-0.0137	0.5409	1.9069	0.062
(Fixed vs Fluctuating) x Time	0.1613	0.172	-0.1836	0.5063	0.938	0.3525
Random effects	SD
τ00 plot	12.5109
σ	20.4706
N pl	18
Observations	65
Marginal R2 / Conditional R2	0.236 / 0.443
AICc	622.151
Contrasts at last sampling date
Term	Estimate	SE	CI_low	CI_high	t	p
Control vs Fixed	-19.591	16.0856	-51.8547	12.6727	-1.2179	0.2287
Control vs Fluct	13.9243	12.697	-11.5426	39.3912	1.0967	0.2777
Fixed vs. Fluctuating	33.5153	13.8439	5.7479	61.2827	2.4209	0.0189
Term	Estimate	SE	CI_low	CI_high	z	Pr(>|t|)
(Intercept)	190.85	7.2086	176.721	204.978	26.4753	0
Fixed	25.3563	12.0057	1.8256	48.8871	2.112	0.0347
Fluctuating	-1.3878	8.986	-19.4114	16.6359	-0.1544	0.8779
Fixed vs. Fluctuating	23.9686	10.9935	1.9183	46.0188	2.1802	0.0337
Time	0.057	0.1135	-0.1654	0.2794	0.5022	0.6156
Fixed x Time	-0.1009	0.1896	-0.4725	0.2707	-0.5321	0.5946
Fluctuating x Time	0.2583	0.1369	-0.0163	0.533	1.8867	0.0647
(Fixed vs Fluctuating) x Time	0.1574	0.1703	-0.1841	0.499	0.9245	0.3594
Random effects	SD
τ00 plot	12.4815
σ	20.2696
N pl	18
Observations	65
Marginal R2 / Conditional R2	0.235 / 0.445
AICc	621.022
Contrasts at last sampling date
Term	Estimate	SE	CI_low	CI_high	t	p
Control vs Fixed	-19.5042	15.9674	-51.5307	12.5223	-1.2215	0.2273
Control vs Fluct	13.596	12.6022	-11.6808	38.8728	1.0789	0.2855
Fixed vs. Fluctuating	33.1002	13.7457	5.5297	60.6706	2.408	0.0196

## Sheet: Supplementary_Table_3
Supplementary Table 3: Summary of results from Generalized Linear Mixed Effect Models testing for differences in richness, Shannon, and Simpson diversity of biofilm community between controls and extreme-only plots before the imposition of extreme events. The significance of fixed effects was tested using a two-sided Wald z-test.
Richness (q=0)
Term	Estimate	SE	CI_low	CI_high	z	Pr(>|z|)
Intercpet	65.6667	4.987	55.8923	75.441	13.1675	0
Control vs Only-Extreme	6.3333	7.0527	-7.4897	20.1564	0.898	0.3692
Time	-0.099	0.0951	-0.2854	0.0875	-1.0402	0.2983
(Cont vs Extreme-only) x Time	0.1198	0.1345	-0.1439	0.3835	0.8903	0.3733
Random effects
τ00 pl	4.3589
σ2	7.4573
ICC	0.25
N pl	6
Observations	12
Marginal R2 / Conditional R2	0.09 / 0.32
AICc	114.2
Shannon diversity (q=1)
Term	Estimate	SE	CI_low	CI_high	z	Pr(>|z|)
Intercpet	18.4098	3.7847	10.9919	25.8277	4.8643	0
Control vs Only-Extreme	-4.1772	5.3524	-14.6678	6.3133	-0.7804	0.4351
Time	0.0186	0.0553	-0.0898	0.1271	0.3368	0.7362
(Cont vs Extreme-only) x Time	-0.0596	0.0782	-0.213	0.0937	-0.7621	0.446
Random effects
τ00 pl	4.9155
σ2	4.337
ICC	0.56
N pl	6
Observations	12
Marginal R2 / Conditional R2	0.06 / 0.59
AICc	105.7
Simpson diversity (q=2)
Term	Estimate	SE	CI_low	CI_high	z	Pr(>|z|)
Intercpet	11.1356	2.9225	5.4075	16.8637	3.8102	0.0001
Control vs Only-Extreme	-4.655	4.1331	-12.7558	3.4457	-1.1263	0.26
Time	0.0126	0.0434	-0.0725	0.0978	0.2911	0.771
(Cont vs Extreme-only) x Time	-0.0571	0.0614	-0.1774	0.0633	-0.9292	0.3528
Random effects
τ00 pl	3.7466
σ2	3.4039
ICC	0.55
N pl	6
Observations	12
Marginal R2 / Conditional R2	0.12 / 0.60
AICc	99.64

## Sheet: Supplementary_Table_4
Supplementary Table 4: Summary of results from Generalized Linear Mixed Effect Models testing for differences in biofilm richness, Shannon, and Simpson diversity of the biofilm community between controls and procedural controls. The significance of fixed effects was tested using a two-sided Wald z-test.
Richness (q=0)
Term	Estimate	SE	CI_low	CI_high	z	Pr(>|z|)
Intercpet	71.1856	3.9202	63.5021	78.8691	18.1585	0
Cont vs CA	6.4811	6.2442	-5.7572	18.7194	1.0379	0.2993
Random effects
τ00 pl	4.85
σ2	9.7305
ICC	0
N pl	6
Observations	12
Marginal R2 / Conditional R2	0.06 / 0.06
AICc	106.95
Shannon (q=1)
Term	Estimate	SE	CI_low	CI_high	z	Pr(>|z|)
Intercpet	15.2439	2.3949	10.5499	19.9379	6.3651	0
Cont vs CA	5.8546	3.9308	-1.8497	13.5589	1.4894	0.1364
Random effects
τ00 pl	4.0478
σ2	5.0522
ICC	0.34
N pl	6
Observations	12
Marginal R2 / Conditional R2	0.07 / 0.38
AICc	92.82
Simpson (q=2)
Term	Estimate	SE	CI_low	CI_high	z	Pr(>|z|)
Intercpet	7.9585	1.7656	4.498	11.419	4.5075	0
Cont vs CA	3.1275	2.9264	-2.6081	8.8632	1.0687	0.2852
Random effects
τ00 pl	3.3022
σ2	3.297
ICC	0.42
N pl	6
Observations	12
Marginal R2 / Conditional R2	0.017 / 0.428
AICc	84.235

## Sheet: Supplementary_Table_5
Supplementary Table 5: Summary of results from Generalized Linear Models testing for differences between control and warmed plots in weighted asynchrony and weighted average variability. The significance of fixed effects was tested using a two-sided Wald z-test.
weighted asynchrony
	Estimate	SE	CI_low	CI_high	z	Pr(>|z|)
Intercpet	0.063	0.008	0.047	0.079	7.895	2.9e-15
Controls vs Warmed [fixed+fluct+extr_only]	-0.023	0.005	-0.033	-0.012	-4.315	1.59e-05
weighted average variability
	Estimate	SE	CI_low	CI_high	z	Pr(>|z|)
Intercpet	0.143	0.07	0.006	0.28	2.045	0.041
Controls vs Warmed [fixed+fluct+extr_only]	0.117	0.046	0.027	0.207	2.558	0.011

## Sheet: Supplementary_Table_6
Supplementary Table 6: Summary of bootstrapping analysis (one-sided bootstrap test n = 1,000) testing differences in pNST (phylogenetic Stochastic Normalized Ratio) between treatments at 2nd, 3rd and 4th sampling date. The table includes also results from separate analyses: one assessing differences between Control and Extreme-only treatments before the imposition of extreme events, and another t…
Contrast	Time	pNTS_1	pNTS_2	p
Con vs Fixed	T2	0.633037	0.317145	0.0292455
Con vs Fluct	T2	0.636581	0.368412	0.0292455
Fixed vs Fluct	T2	0.317145	0.33219	0.319147
Con vs Extreme-only	T3	0.529811	0.581339	0.319147
Con vs Fixed	T3	0.529811	0.278056	0.230371
Con vs Fluct	T3	0.529811	0.33219	0.21039
Fixed vs Fluct	T3	0.278056	0.33219	0.319147
Con vs Extreme-only	T4	0.80281	0.558585	0
Con vs Fixed	T4	0.80281	0.338735	0
Con vs Fluct	T4	0.80281	0.414565	0
Fixed vs Fluct	T4	0.338735	0.414565	0.275334
Con vs Extreme-only	T1	0.809762	0.638505	0.112986
Con vs Extreme-only	T2	0.787927	0.663516	0.266733
Con vs CA		0.322	0.517	0.09

## Sheet: Supplementary_Table_7
Supplementary Table 7: Summary of results of Generalized Linear Mixed Effect Models testing for the effects of warming regimes on functional richness (n° of functional units), functional over-redundancy (FOR), functional vulnerability (FVULN) and minimal doubling time (h) of biofilm. community. The significance of fixed effects was tested using a two-sided Wald z-test. P-values for contrasts at t…
Functional richness
Term	Estimate	SE	CI_low	CI_high	z	Pr(>|z|)
(Intercept)	63.744	3.03	57.806	69.682	21.04	0
Fixed	-1.351	0.95	-9.057	6.356	-0.356	0.724
Fluctuating	-1.351	0.95	-9.057	6.356	-0.356	0.724
Fixed vs. Fluctuating	2.275	0.95	-7.012	11.562	0.497	0.622
Time	0.044	0.114	-0.18	0.267	0.383	0.702
Fixed x Time	0.029	0.17	-0.304	0.361	0.169	0.866
Fluctuating x Time	0.089	0.95	-0.185	0.363	0.66	0.514
(Fixed vs Fluctuating) x Time	-0.118	0.95	-0.412	0.177	-0.812	0.422
Random effects
τ00 Plot	0.001
τ11 Plot.Time	0
σ	0.012
ICC	0.27
N Plot	18
Observations	48
Marginal R2 / Conditional R2	0.10 / 0.34
AICc	379.09
Contrasts at last sampling date
Term	Estimate	SE	CI_low	CI_high	t	p
Control vs Fixed	-5.284	0.95	-21.261	10.693	-0.671	0.556
Control vs Fluct	3.819	0.95	-9.213	16.85	0.595	0.556
Fixed vs. Fluctuating	9.103	0.95	-3.969	22.175	1.414	0.499
Functional over-redundancy
Term	Estimate	SE	CI_low	CI_high	z	Pr(>|z|)
(Intercept)	0.056	0.004	0.048	0.065	12.989	0
Fixed	0.026	0.007	0.012	0.04	3.6	0
Fluctuating	-0.0055	0.0055	-0.0166	0.0057	-0.9937	0.3272
Fixed vs. Fluctuating	0.0207	0.0067	0.007	0.0344	3.0775	0.004
Time	0.0001776	0.0001383	0	0	1.284	0.199
Fixed x Time	-0.0003539	0.0002019	-0.001	0	-1.753	0.08
Fluctuating x Time	0.0002	0.0002	-0.0001	0.0006	1.5208	0.1373
(Fixed vs Fluctuating) x Time	0.0001	0.0002	-0.0002	0.0005	0.6304	0.5325
Random effects
τ00 Plot	0.006
τ11 Plot.Time	0
σ	0.009
ICC	0.3
N Plot	18
Observations	48
Marginal R2 / Conditional R2	0.53 / 0.61
AICc	-255.66
Contrasts at last sampling date
Term	Estimate	SE	CI_low	CI_high	t	p
Control vs Fixed	-0.0057	0.0105	-0.027	0.0157	-0.5369	0.5948
Control vs Fluct	0.0089	0.0086	-0.0086	0.0263	1.0314	0.4641
Fixed vs. Fluctuating	0.0145	0.0086	-0.003	0.032	1.6801	0.3055
Functional vulnerability
Term	Estimate	SE	CI_low	CI_high	z	Pr(>|z|)
(Intercept)	0.944	0.004	0.936	0.953	214.342	0
Fixed	-0.029	0.007	-0.043	-0.015	-3.968	0
Fluctuating	0.001	0.006	-0.01	0.012	0.167	0.868
Fixed vs. Fluctuating	-0.028	0.007	-0.041	-0.014	-4.186	0
Time	-0.0001779	0.0001689	-0.001	0	-1.053	0.292
Fixed x Time	0.0003925	0.0002508	0	0.001	1.565	0.118
Fluctuating x Time	-0.000231	-0.000162	-0.001	0	-1.153	0.257
(Fixed vs Fluctuating) x Time	-0.000162	0.000214	-0.001	0	-0.756	0.455
Random effects
τ00 Plot	0.059
τ11 Plot.Time	0.097
σ	8.143
ICC	0.06
N Plot	18
Observations	48
Marginal R2 / Conditional R2	0.50/ 0.52
AICc	-124.8
Contrasts at last sampling date
Term	Estimate	SE	CI_low	CI_high	t	p
Control vs Fixed	0.006	0.012	-0.018	0.03	0.511	0.613
Control vs Fluct	-0.012	0.01	-0.032	0.007	-1.294	0.306
Fixed vs. Fluctuating	-0.018	0.01	-0.038	0.001	-1.912	0.192
Minimum doubling time
Term	Estimate	SE	CI_low	CI_high	z	Pr(>|z|)
(Intercept)	7.1999	0.0922	7.0191	7.3807	78.0536	0
Fixed	0.0082	0.1519	-0.2895	0.3058	0.0538	0.9571
Fluctuating	0.0881	0.1156	-0.1465	0.3228	0.7626	0.4508
Fixed vs. Fluctuating	0.0963	0.1393	-0.1864	0.3791	0.6915	0.4938
Time	0.003	0.003	-0.0029	0.0089	0.9901	0.3221
Fixed x Time	-0.0083	0.0046	-0.0172	0.0007	-1.8098	0.0703
Fluctuating x Time	0.0084	0.0036	0.0011	0.0157	2.3217	0.0262
(Fixed vs Fluctuating) x Time	-0.0001	0.004	-0.0081	0.0079	-0.0304	0.976
Random effects
τ00 Plot	0.0024
τ11 Plot.Time	0
σ	0.2479
N Plot	18
Observations	44
Marginal R2 / Conditional R2	0.35 / 0.37
AICc	101.62
Contrasts at last sampling date
Term	Estimate	SE	CI_low	CI_high	t	p
Control vs Fixed	0.4712	0.1947	0.0758	0.8665	2.4195	0.0313
Control vs Fluct	0.5744	0.1587	0.2522	0.8967	3.6186	0.0028
Fixed vs. Fluctuating	0.1033	0.1595	-0.2205	0.4271	0.6475	0.5215

## Sheet: Supplementary_Table_8
Supplementary Table 8. Summary of results from Generalized Linear Mixed Effect Models testing for differences between controls and extreme-only plots before the imposition of extreme events in functional group richness, functional over-redundancy, functional vulnerability, and minimal doubling time of biofilm community. The significance of fixed effects was tested using a two-sided Wald z-test.
Functional group richness
Term	Estimate	SE	CI_low	CI_high	z	Pr(>|z|)
Intercpet	62	5.5597	51.1032	72.8968	11.1517	0
Control vs Only-Extreme	5.6667	7.8626	-9.7437	21.077	0.7207	0.4711
Time	-0.0729	0.1228	-0.3137	0.1679	-0.5936	0.5528
(Cont vs Extreme-only) x Time	0.1094	0.1737	-0.2311	0.4499	0.6296	0.529
Random effects
τ00 pl	0.1055
σ2	9.6291
ICC	0.41
N pl	6
Observations	12
Marginal R2 / Conditional R2	0.05 / 0.44
AICc	108.04
Functional over-redundancy
Term	Estimate	SE	CI_low	CI_high	z	Pr(>|z|)
Intercpet	0.0531	0.0112	0.0312	0.0751	4.7509	0
Control vs Only-Extreme	0.0047	0.0158	-0.0263	0.0357	0.2948	0.7681
Time	-0.0002	0.0002	-0.0005	0.0001	-1.2866	0.1982
(Cont vs Extreme-only) x Time	0	0.0002	-0.0004	0.0005	0.0902	0.9281
Random effects
τ00 pl	0.0146
σ2	0.0128
ICC	0.57
N pl	6
Observations	12
Marginal R2 / Conditional R2	0.11 / 0.62
AICc	7.88
Functional Vulnerability
Term	Estimate	SE	CI_low	CI_high	z	Pr(>|z|)
Intercpet	0.9398	0.0104	0.9194	0.9602	90.2463	0
Control vs Only-Extreme	0.0103	0.0147	-0.0186	0.0391	0.6972	0.4856
Time	0	0.0002	-0.0003	0.0004	0.2433	0.8078
(Cont vs Extreme-only) x Time	0.0002	0.0002	-0.0003	0.0007	0.8554	0.3923
Random effects
τ00 pl	0.0117
σ2	0.0138
ICC	0.42
N pl	6
Observations	12
Marginal R2 / Conditional R2	0.11 / 0.48
AICc	7.52
Minimal doubling time
Term	Estimate	SE	CI_low	CI_high	z	Pr(>|z|)
Intercpet	7.2882	0.1569	6.9806	7.5957	46.4457	0
Control vs Only-Extreme	-0.2338	0.2219	-0.6688	0.2011	-1.0537	0.292
Time	0.0059	0.003	0	0.0118	1.974	0.0484
(Cont vs Extreme-only) x Time	-0.0052	0.0042	-0.0134	0.0031	-1.2173	0.2235
Random effects
τ00 pl	0.1373
σ2	0.2346
ICC	0.26
N pl	6
Observations	12
Marginal R2 / Conditional R2	0.22 / 0.42
AICc	51.42

## Sheet: Supplementary_Table_9
Supplementary Table 9: Summary of results of Generalized Linear Mixed Effect Models testing for differences in functional group richness, functional over-redundancy, functional vulnerability, and minimal doubling of biofilm community between controls and procedural controls. The significance of fixed effects was tested using a two-sided Wald z-test.
Functional group richness
Term	Estimate	SE	CI_low	CI_high	z	Pr(>|z|)
Intercpet	67	4.2979	58.5762	75.4238	15.5889	0
Cont vs CA	5	6.0782	-6.913	16.9131	0.8226	0.4107
Random effects
τ00 pl	0.001
σ2	10.5278
ICC	0.07
N pl	6
Observations	12
Marginal R2 / Conditional R2	0.05 / 0.12
AICc	94.56
Functional over-redundancy
Term	Estimate	SE	CI_low	CI_high	z	Pr(>|z|)
Intercpet	0.066	0.0068	0.0525	0.0794	9.634	0
Cont vs CA	0.0006	0.0097	-0.0184	0.0196	0.0622	0.9504
Random effects
τ00 pl	0
σ2	0.0168
ICC	0.16
N pl	6
Observations	12
Marginal R2 / Conditional R2	0.00 / 0.16
AICc	-34.39
Functional vulnerability
Term	Estimate	SE	CI_low	CI_high	z	Pr(>|z|)
Intercpet	0.9358	0.0066	0.9228	0.9488	140.89	0
Cont vs CA	-0.0051	0.0094	-0.0235	0.0133	-0.5404	0.5889
Random effects
τ00 pl	0
σ2	0.0163
ICC	0.15
N pl	6
Observations	12
Marginal R2 / Conditional R2	0.02 / 0.17
AICc	-51.07
Minimal doubling time
Term	Estimate	SE	CI_low	CI_high	z	Pr(>|z|)
Intercpet	6.9745	0.1169	6.7454	7.2036	59.6693	0
Cont vs CA	0.1533	0.1653	-0.1706	0.4773	0.9277	0.3536
Random effects
τ00 pl	0.0044
σ2	0.2862
ICC	0.15
N pl	6
Observations	12
Marginal R2 / Conditional R2	0.02 / 0.17
AICc	-34.98

## Sheet: Supplementary_Table_10
Supplementary Table 10: Summary of results from Generalized Linear Models testing the relationship between the number of gene modules related to stress tolerance and minimal doubling time, genome completeness, and genome size. The significance of predictors was tested using a two-sided Wald z-test.
Across all MAGs
Term	Estimate	SE	CI_low	CI_high	z	Pr(>|z|)
Intercept	-2.125	22.426	-46.08	41.83	-0.095	0.925
MDT	0.34	0.13	0.086	0.594	2.623	0.009
completeness	0.226	0.048	0.132	0.32	4.708	0
log(gen_size)	0.657	1.499	-2.281	3.596	0.438	0.661
Disp. formula
(Intercept)	11.488	2.671	6.253	16.724	4.301	0
log(gen_size)	-0.655	0.176	-1.001	-0.309	-3.711	0
Fluctuating warming
Term	Estimate	SE	CI_low	CI_high	z	Pr(>|z|)
Intercept	-142.8	76.3798	-292.502	6.9016	-1.8696	0.0615
MDT	0.9381	0.1889	0.5679	1.3083	4.9669	0
completeness	-0.1815	0.0924	-0.3627	-0.0004	-1.964	0.0495
log(gen_size)	12.0438	5.2411	1.7714	22.3162	2.2979	0.0216
Disp. formula
(Intercept)	-54.6802	19.3369	-92.5799	-16.7805	-2.8278	0.0047
log(gen_size)	3.7028	1.2832	1.1878	6.2178	2.8856	0.0039
Fixed warming
Term	Estimate	SE	CI_low	CI_high	z	Pr(>|z|)
Intercept	-101.282	113.395	-323.532	120.967	-0.893	0.372
MDT	0.717	0.476	-0.216	1.65	1.506	0.132
completeness	0.383	0.268	-0.142	0.908	1.429	0.153
log(gen_size)	6.062	7.586	-8.806	20.93	0.799	0.424

[truncated: 3 more sheets: Supplementary_Table_11, Supplementary_Table_12, Supplementary_Table_13]
